# Supplementary material for: Dynamic 3D imaging of cerebral blood flow in awake mice using self-supervised-learning-enhanced optical coherence Doppler tomography
Source: Commun Biol. 2023 Mar 21;6:298. doi: 10.1038/s42003-023-04656-x (PMC10030663; doi:10.1038/s42003-023-04656-x)
Supplement: Supplementary file 6 — Supplementary Data 1 [file 42003_2023_4656_MOESM6_ESM.xlsx]

## Sheet: Fig3 e)
		Fig3 e)
		AV				VV						CD
	Atery	Before	After	%		Vein	Before	After	%			Before	After	%
	ROI1	0.05	0.07	40		ROI1	0.07	0.08	14.2857		ROI1	0.0915732	0.0904965	-1.17572
	ROI2	0.03	0.05	66.6667		ROI2	0.04	0.05	25		ROI2	0.0840992	0.0841502	0.060657
	ROI3	0.03	0.04	33.3333		ROI3	0.04	0.05	25		ROI3	0.126072	0.126633	0.445131
	ROI4	0.03	0.04	33.3333		ROI4	0.06	0.07	16.6667		ROI4	0.188572	0.188317	-0.135028
	ROI5	0.03	0.04	33.3333		ROI5	0.04	0.06	50		ROI5	0.16218	0.158482	-2.28005
	ROI6	0.02	0.03	50		ROI6	0.04	0.05	25		ROI6	0.101055	0.101484	0.425178
	ROI7	0.03	0.045	50		ROI7	0.04	0.06	50		ROI7	0.15759	0.154071	-2.23308
	ROI8	0.02	0.03	50		ROI8	0.05	0.06	20		ROI8	0.0924629	0.093891	1.54452
											ROI9	0.0919699	0.0904827	-1.61709
				44.5833					28.244
				4.17559					4.95525				mean	-0.551719
													SER	0.444557

## Sheet: Fig4 f) g)
																				1	2	3	4	5	6	7	8	9	10	11	12	13	14	15	16
Fig 4 f)																				a	a	a	v	v	v	v	a	c	c	v	c	c	c	a	a				a	v	c
																				44.891	73.2095	80.306	31.3985	68.4325	49.5108	61.921	78.0948	56.6785	72.592	47.2638	44.6562	45.2612	59.8862	68.0385	41.375
1	40.709	70.838	74.461	26.594	60.188	50.855	60.842	96.838	63.857	82.526	52.222	42.375	55.318	52.318	64.846	47.9			-6	-9.3159	-3.23933	-7.27841	-15.3017	-12.0476	2.71507	-1.74254	24.0007	12.6653	13.6847	10.4906	-5.10847	22.2193	-12.6377	-4.6922	15.7704	1.88639	3.20612	-6	6.80395	-6.5942	6.88563
2	47.6	80.603	78.737	33.5	71.604	51.913	63.105	75.054	66.429	68.474	45.444	46.125	36.227	68.136	67.821	46.4			-4	6.03462	10.0991	-1.95378	6.69299	4.63449	4.85198	1.91211	-3.89367	17.2032	-5.6728	-3.8502	3.28901	-19.9602	13.7757	-0.319672	12.145	2.81174	2.249	-4	6.09627	4.52289	0.797442
3	48.855	65.176	84.855	31.594	67.021	48.391	64.263	71.892	52.571	63.263	44	47.5	52.227	61.364	77.205	31.35			-2	8.83028	-10.9733	5.66458	0.622641	-2.06262	-2.26163	3.78224	-7.9426	-7.24702	-12.8513	-6.9054	6.36809	15.3901	2.46759	13.4725	-24.2296	-1.11721	2.59414	-2	-8.57881	0.0201583	-0.462985
4	42.4	76.221	83.171	33.906	74.917	46.884	59.474	68.595	43.857	76.105	47.389	42.625	37.273	57.727	62.282	39.85			0	-5.549	4.11354	3.5676	7.98605	9.47576	-5.30541	-3.95181	-12.1644	-22.6215	4.83938	0.265002	-4.54864	-17.6492	-3.60559	-8.46065	-3.6858	-3.58091	2.2043	0	-4.32141	2.05115	-7.22008
5	86.09	74.471	71.75	33.812	111.188	101.739	64.053	98.216	67	114.316	48.5	51.875	29	50.864	114.949	54.9			2	91.7756	1.72314	-10.6542	7.68667	62.4784	105.489	3.4431	25.7652	18.2106	57.4774	2.61564	16.1652	-35.9275	-15.0656	68.947	32.6888	27.0511	9.96675	2	37.9882	44.7742	7.24594
6	94.925	144.618	52.092	57.094	109.5	110.449	76.263	98.162	77.143	130.895	45.389	32	92.818	45.591	136.333	61.5			4	111.457	97.5399	-35.1331	81.8367	60.0117	123.081	23.1618	25.696	36.1063	80.316	-3.96657	-28.3415	105.072	-23.8707	100.376	48.6405	50.1239	13.2667	4	70.8333	72.0228	27.5525
7	92.791	142.485	54.329	50.344	116.438	106.014	70.105	96.649	77	112.421	51.111	48.125	116.727	38.955	141.641	49.7			6	106.703	94.6264	-32.3475	60.3389	70.1501	114.123	13.2168	23.7586	35.854	54.8669	8.13996	7.76767	157.896	-34.9517	108.178	20.1208	50.5276	13.7757	6	61.3022	64.4573	38.2622
8	91.657	146.5	52.803	44.688	109.292	108.246	62.684	101.189	50.857	106.947	51.222	41.75	107.864	46.773	151.179	55.65			8	104.177	100.111	-34.2478	42.3253	59.7077	118.631	1.23222	29.5721	-10.2711	47.3262	8.37481	-6.50805	138.314	-21.8969	122.196	34.5015	45.8466	13.9812	8	67.0903	55.4741	25.8899
9	84.537	143.735	51.184	44.281	97.083	104.058	77.816	98.784	57.857	124.526	45.278	41.625	136.182	54.318	151.077	63.7			10	88.3161	96.3338	-36.2638	41.029	41.8668	110.173	25.6698	26.4925	2.07927	71.5423	-4.20142	-6.78796	200.88	-9.29804	122.046	53.9577	51.4897	15.322	10	66.275	54.6845	42.369
10	83.582	144.5	48.526	46.062	99.125	108.884	66.474	94.892	65.143	130.158	48.722	36.125	119.318	52.409	151.154	75.1			12	86.1888	97.3788	-39.5736	46.7013	44.8508	119.92	7.35292	21.5088	14.9342	79.3007	3.08535	-19.1043	163.621	-12.4858	122.16	81.5106	51.0843	14.6051	12	71.6467	54.7062	38.2252
11	83.328	148.088	39.947	44	86.167	88.768	70.553	101.649	51.143	115.211	53.111	37.125	104.045	56.591	149.359	86.65			14	85.623	102.28	-50.2565	40.1341	25.9153	79.2904	13.9403	30.1611	-9.76649	58.7103	12.3715	-16.8649	129.877	-5.50252	119.521	109.426	45.3037	13.5846	14	81.8725	39.82	28.1374
12	74.896	142.721	43.921	45.062	78.604	87.957	69.342	74.946	44.857	105.053	44.944	37.625	102.227	60.636	147.179	85.1			16	66.8397	94.9487	-45.3079	43.5164	14.8636	77.6523	11.9846	-4.03196	-20.8571	44.717	-4.9081	-15.7453	125.86	1.25196	116.317	105.68	38.2988	13.4812	16	65.8591	37.0042	21.7197
13	76.91	130.647	42.632	38.156	72.292	75.594	68.447	79.162	74.429	125.421	51.056	30.25	107.545	61.227	146.667	74.3			18	71.3261	78.4563	-46.9131	21.5217	5.63986	52.682	10.5392	1.36661	31.3179	72.7752	8.02359	-32.2603	137.609	2.23883	115.565	79.577	38.0916	12.8489	18	57.6815	22.5957	36.6174
Fig4 g)
	all type	base	after iso		base	after iso
	ROI1	25760.3	34108.8		14.8943	32.4084
	ROI2	24027.3	32432.5		7.1649	34.9818
	ROI3	16901.3	26320.1		-24.618	55.7285
	ROI4	18511.9	21721.9		-17.4346	17.3405
	ROI5	20712	28703.3		-7.62184	38.5833
	ROI6	26866	29715.5		19.826	10.6064
	ROI7	24167.3	33744.5		7.78925	39.629
	mean	22420.9	29535.2		1.42109e-14	32.754
	SER	1424.34	1684.23		6.35277	5.65317

## Sheet: Fig5 e)
AV							VV	mm					CD
artery	before	after					vein	before	after				Capillery Density	Before	After
ROI1	0.05	0.05		0			ROI1	0.079	0.08		-1.25		ROI1	0.10795	0.107493		-0.423277
ROI2	0.03	0.03		0			ROI2	0.032	0.03		6.66667		ROI2	0.0894031	0.088281		-1.255
ROI3	0.029	0.03		3.44828			ROI3	0.04	0.04		0		ROI3	0.113934	0.113322		-0.537211
ROI4	0.03	0.03		0			ROI4	0.02	0.02		0		ROI4	0.0952285	0.0948033		-0.446508
ROI5	0.02	0.02		0			ROI5	0.05	0.05		0		ROI5	0.0906952	0.0912618		0.624727
ROI6	0.02	0.02		0			ROI6	0.05	0.05		0
ROI7	0.03	0.03		0			ROI7	0.02	0.02		0						-0.407454
ROI8	0.032	0.03		-6.25			ROI8	0.03	0.03		0						0.300195
ROI9	0.02	0.02		0			ROI9	0.02	0.02		0
ROI10	0.02	0.02		0			ROI10	0.05	0.05		0
							ROI11	0.04	0.04		0
							ROI12	0.037	0.04		-7.5
				-0.280172			ROI13	0.02	0.02		0
				0.711863			ROI14	0.04	0.04		0
							ROI15	0.03	0.03		0
							ROI16	0.03	0.03		0
											-0.130208
											0.651874

## Sheet: Fig6 f) g)
Fig 6 f)
Awake Dex Transition																				1	2	3	4	5	6	7	8	9	10	11	12	13	14	15	16
																				a	a	a	a	a	a	v	v	v	v	v	c	c	c	c	c
																				66.7707	66.677	97.0647	106.362	50.055	94.6263	48.7857	56.654	79.6777	87.5573	82.064	38.695	42.069	37.9857	49.2447	58.3723
1	62.844	70.485	95.417	102.776	50.239	97.652	41.161	58.077	74.26	90	70.212	34.657	41.621	39.7	46.612	70.235			-9	-5.88083	5.71111	-1.69749	-3.3715	0.367596	3.19749	-15.6289	2.51174	-6.79948	2.78979	-14.4424	-10.4355	-1.06492	4.51311	-5.3461	20.3224	-1.57836	3	-0.278938	-6.31385	1.59781
2	63.156	72.182	101.083	109.448	47.866	92.303	55.46	57.962	82.573	76.379	81.615	44.314	44.31	42.9	49.673	50.588			-6	-5.41355	8.25622	4.13985	2.90141	-4.37319	-2.45527	13.6809	2.30875	3.63381	-12.7669	-0.547134	14.5213	5.32696	12.9373	0.869807	-13.3357	1.85529	6	0.509245	1.2619	4.06394
3	74.312	57.364	94.694	106.862	52.06	93.924	49.736	53.923	82.2	96.293	94.365	37.114	40.276	31.357	51.449	54.294			-3	11.2944	-13.9673	-2.44236	0.470093	4.00559	-0.742218	1.94798	-4.82049	3.16567	9.97708	14.9895	-4.0858	-4.26205	-17.4504	4.47629	-6.98676	-0.276927	9	-0.230307	5.05195	-5.66175
4	65.719	75.364	94.472	118.017	56.582	88.076	55.138	49	77.827	93.759	78.904	38.114	39.621	39.143	40.296	49.529			0	-1.57504	13.0285	-2.67107	10.9579	13.0397	-6.92232	13.0209	-13.5101	-2.32269	7.08298	-3.85065	-1.50149	-5.81901	3.04676	-18.1718	-15.1499	-0.707339	12	4.30959	0.084091	-7.51909
5	62.406	81.03	99.5	103.172	47.97	92.182	55.701	53.385	67.907	73.379	74.231	40.114	45.897	36.314	37.122	44.588			3	-6.5368	21.5262	2.50898	-2.99919	-4.16542	-2.58314	14.1749	-5.77011	-14.7729	-16.1932	-9.54499	3.66714	9.09934	-4.40078	-24.6172	-23.6145	-4.01385	15	1.29176	-6.42125	-7.9732
6	69.281	74.515	96	113.224	48.896	86.258	41.782	56.5	71.54	72.759	68.673	38.543	40.414	39.429	46.561	48.353			6	3.75963	11.7552	-1.09686	6.45155	-2.31545	-8.84356	-14.356	-0.271825	-10.2132	-16.9013	-16.3178	-0.392816	-3.93401	3.79968	-5.44966	-17.1645	-4.46818	18	1.61842	-11.612	-4.62827
7	58.625	66.242	87	100.172	41.239	79.273	50.23	53.654	68.893	78.224	79.462	35.029	41.483	34.614	55.571	67.059			9	-12.1995	-0.652399	-10.369	-5.81975	-17.6126	-16.2252	2.96057	-5.2953	-13.5354	-10.6597	-3.1707	-9.47409	-1.39295	-8.87616	12.8467	14.8815	-5.28712	21	-10.4797	-5.9401	1.597
8	54.562	75.758	90.083	98.897	42.91	78.545	69.931	67.5	72.773	71.948	74.923	39.229	31.897	38.271	53.561	73.765			12	-18.2845	13.6194	-7.1928	-7.01848	-14.2743	-16.9946	43.3433	19.1443	-8.66575	-17.8276	-8.70174	1.38002	-24.1793	0.751161	8.76508	26.3698	-0.610371	24	-8.35754	5.45851	2.61735
9	70.031	64.758	89.583	99.5	42.075	76.288	41.172	55.808	72.78	67.086	76.019	48.314	38.138	37.629	56.337	66.235			15	4.88288	-2.87805	-7.70792	-6.45155	-15.9425	-19.3797	-15.6064	-1.49327	-8.65696	-23.3805	-7.3662	24.8585	-9.34417	-0.938951	14.4022	13.4699	-3.84579	27	-7.91281	-11.3007	8.48949
10	54.625	61.97	75.583	98.431	38.194	73.03	44.897	53.577	64.94	64.31	69.288	36.029	42.448	50.4	58.071	62.882			18	-18.1901	-7.05941	-22.1313	-7.45661	-23.6959	-22.8228	-7.97092	-5.43121	-18.4966	-26.551	-15.5683	-6.88978	0.900901	32.6816	17.9234	7.72569	-7.68952	30	-16.8927	-14.8036	10.4684
11	60.562	68.879	80.361	113.828	39.149	76.333	43.586	54.654	66.14	70.276	90.865	40.143	41.586	42.157	53.704	76.882			21	-9.29849	3.30249	-17.2088	7.01942	-21.788	-19.3322	-10.6582	-3.5302	-16.9905	-19.7372	10.7246	3.74209	-1.14811	10.9813	9.05546	31.7097	-2.69729	33	-9.55093	-8.03831	10.8681
12	53.594	75.939	99.444	98.724	41.433	72.03	40.586	42.692	69.32	64.759	75.481	34.371	41.69	48.429	59.449	80.118			24	-19.7342	13.8908	2.45129	-7.18114	-17.2251	-23.8795	-16.8075	-24.6443	-12.9995	-26.0382	-8.02179	-11.1746	-0.900901	27.4928	20.7217	37.2534	-4.17479	36	-8.61297	-17.7023	14.6785
13	84.219	58.606	76.639	106.707	44.672	78.227	54.264	49.923	62.493	63.397	68.846	42.257	32.69	49.671	60.143	89.471			27	26.1317	-12.1046	-21.0434	0.324364	-10.7542	-17.3306	11.2294	-11.8809	-21.5677	-27.5937	-16.1069	9.20532	-22.2943	30.7625	22.131	53.2764	-0.475983	39	-5.79611	-13.184	18.6162
14	73.469	73.364	76.944	94.328	33.597	71.197	44.954	55.5	64.627	62.741	66.942	44.2	31.241	42.757	56.959	69.059			30	10.0319	10.0289	-20.7291	-11.3142	-32.8798	-24.7598	-7.85408	-2.03693	-18.8894	-28.343	-18.4271	14.2266	-25.7387	12.5609	15.6653	18.3078	-6.88442	42	-11.6037	-15.1101	7.00439
15	64.625	65.121	80.861	92.828	37.746	63.273	50.333	55.885	55.5	69.379	70.596	40.629	38.897	44.443	58.429	83.824			33	-3.21349	-2.33364	-16.6937	-12.7245	-24.5909	-33.1338	3.1717	-1.35736	-30.3443	-20.7616	-13.9745	4.99806	-7.53999	16.9994	18.6504	43.6023	-4.95288	45	-15.4483	-12.6532	15.342
16	81.344	52.879	78.5	102.086	36.09	70.864	40.54	60.077	52.527	66.517	57.096	39.8	32.862	51.486	79.061	84.412			36	21.826	-20.6938	-19.1261	-4.02023	-27.8993	-25.1118	-16.9018	6.04194	-34.0756	-24.0303	-30.425	2.85567	-21.8855	35.5406	60.5473	44.6096	-3.29677	48	-12.5042	-19.8782	24.3335
Fig6 g)
	all type	base	after DEX			base	after DEX
	ROI1	29857.2	23385.1		ROI1	6.64557	-21.6767
	ROI2	22278.7	22790.7		ROI2	-20.4237	2.29848
	ROI3	26833.4	18102.9		ROI3	-4.15475	-32.5359
	ROI4	24088.9	24026.4		ROI4	-13.958	-0.259513
	ROI5	36354.5	36456.3		ROI5	29.8532	0.280015
	ROI6	29728.2	28178.6		ROI6	6.18495	-5.21254
	ROI7	26835.6	22837.6		ROI7	-4.1472	-14.8981
	mean	27996.6	25111.1		mean	1.85249e-14	-10.2863
	SER	1738.78	2192.77		SER	6.21068	4.98177

## Sheet: Fig7 c) f) j)
	Fig7 c)
Awake Coc
	1	2	3	4	5	6	7	8	9	10	11	12	13	14	15	16	17					1	2	3	4	5	6	7	8	9	10	11	12	13	14	15	16	17
																						v	v	v	v	v	a	a	a	a	a	c	c	c	c	c	c	c	mean	SER		v mean	a mean	c mean
																						84.4527	58.5643	68.75	123.307	149.568	73.657	116.686	77.1537	82.4837	94.4783	62.0293	51.5277	57.738	84.7667	56.8077	40.4473	26.2223
1	96.545	60	69	113.431	152.636	68.794	116.255	84.27	108.258	92.615	62.706	47.583	51.214	106.7	60.178	47.366	33				-6	14.3185	2.45144	0.363636	-8.00928	2.05124	-6.60222	-0.369652	9.22358	31.2478	-1.97223	1.09088	-7.65543	-11.2993	25.875	5.93288	17.1054	25.8469	5.85877	3.126		2.2351	6.30546	8.12804
2	80.862	62.919	64.306	128.627	152.545	77.324	110.569	70.905	75.806	99.564	64.941	59	67.429	77.75	56.778	35.366	22.182				-4	-4.25169	7.4357	-6.464	4.31443	1.9904	4.97848	-5.24254	-8.09899	-8.09574	5.38289	4.69402	14.5016	16.7844	-8.27762	-0.052223	-12.5628	-15.408	-0.492452	2.20609		0.604968	-2.21518	-0.0458031
3	75.951	52.774	72.944	127.863	143.523	74.853	123.235	76.286	63.387	91.256	58.441	48	54.571	69.85	53.467	38.61	23.485				-2	-10.0668	-9.88713	6.10036	3.69484	-4.04164	1.62374	5.6122	-1.1246	-23.1521	-3.41066	-5.7849	-6.84616	-5.48512	-17.5973	-5.88066	-4.54253	-10.4389	-5.36632	1.86302		-2.84007	-4.09027	-8.08223
4	66.106	46.387	53.694	150.882	161.67	73.324	81.706	52.238	53.29	96.231	50.265	52.25	48.571	64.4	49.578	45.098	20.061				0	-21.7242	-20.7931	-21.8996	22.3629	8.0913	-0.452096	-29.9781	-32.2936	-35.3933	1.8551	-18.9658	1.40184	-15.8769	-24.0267	-12.7266	11.4981	-23.4965	-12.4951	4.08118		-6.79255	-19.2524	-11.7418
5	87.317	57.887	85.111	116.392	151.034	77.324	109.922	51.873	57.581	92.923	43.941	37	48.643	69.95	49.8	36.366	22.697				2	3.39164	-1.15656	23.7978	-5.60795	0.980156	4.97848	-5.79702	-32.7666	-30.191	-1.64623	-29.1609	-28.1939	-15.7522	-17.4794	-12.3358	-10.0905	-13.444	-10.0279	3.62892		4.28102	-13.0845	-18.0652
6	88.089	52.435	53.25	134.627	146.409	72.029	116.529	72.857	59.484	93.231	46.206	35.917	39.143	72.25	39	31.049	22.485				4	4.30576	-10.466	-22.5455	9.18034	-2.11208	-2.21024	-0.134834	-5.56897	-27.8839	-1.32023	-25.5094	-30.2957	-32.2058	-14.766	-31.3473	-23.236	-14.2525	-13.5511	3.30333		-4.32748	-7.42364	-24.5161
7	88.309	51.306	58.972	138.941	142.636	61.588	127.784	68.857	65.323	86.564	39.853	36.417	53.357	59.75	40.578	32.878	20.818				6	4.56627	-12.3938	-14.2225	12.6789	-4.63468	-16.3854	9.51068	-10.7534	-20.8049	-8.37688	-35.7514	-29.3253	-7.58772	-29.5124	-28.5695	-18.714	-20.6097	-13.5815	3.35337		-2.80116	-9.36199	-24.2957
8	100.829	52.161	63.556	146.431	148.341	65.647	93.686	63.048	68.452	84.744	40.471	41.583	40.5	53.25	40.689	30.341	21.333				8	19.3911	-10.9338	-7.55491	18.7532	-0.820363	-10.8747	-19.7112	-18.2826	-17.0114	-10.3032	-34.7551	-19.2997	-29.8556	-37.1805	-28.3741	-24.9864	-18.6457	-14.7321	3.87451		3.76704	-15.2366	-27.5853
9	87.878	48.839	54.306	159.784	157.239	56.941	85.608	61.46	69.903	91.359	37.706	31.167	31.786	58.2	35.467	24.415	20.727				10	4.05592	-16.6062	-21.0095	29.5823	5.12877	-22.6944	-26.6341	-20.3408	-15.2523	-3.30164	-39.2126	-39.514	-44.9479	-31.3409	-37.5665	-39.6376	-20.9567	-20.0146	4.78582		0.230252	-17.6446	-36.168
10	62.301	39.371	42.667	132.451	160.636	57.912	89.255	50.508	46.097	72.41	41.441	42.833	40.071	43.6	39.467	27.756	21.848				12	-26.2297	-32.7731	-37.9389	7.41564	7.39998	-21.3761	-23.5086	-34.5358	-44.1138	-23.3581	-33.1913	-16.8738	-30.5986	-48.5647	-30.5252	-31.3774	-16.6817	-25.696	3.66629		-16.4252	-29.3785	-29.6875
11	68.537	44.355	53.861	116.157	156.625	69.324	88.431	71.825	43.935	76.154	42.765	36.667	41.929	46.7	31.111	26.341	21.879				14	-18.8457	-24.2628	-21.6567	-5.79854	4.71826	-5.88267	-24.2148	-6.90656	-46.7349	-19.3953	-31.0568	-28.8402	-27.3806	-44.9076	-45.2345	-34.8758	-16.5635	-23.4023	3.58043		-13.1691	-20.6268	-32.6941
12	66.602	46.968	53.417	117.216	154.67	58.147	95.961	68.73	54.323	86.41	35.559	37.583	36.286	44.1	36.867	30.366	22.091				16	-21.1369	-19.801	-22.3025	-4.9397	3.41116	-21.0571	-17.7616	-10.918	-34.1409	-8.53988	-42.6739	-27.0625	-37.154	-47.9748	-35.1021	-24.9246	-15.755	-22.8137	3.30887		-12.9538	-18.4835	-32.9496
13	53.821	41.726	43.306	145.333	157.75	57.088	110.02	52.889	31.387	91.718	39.912	32	38.571	53.8	35.689	33.439	23.121				18	-36.2708	-28.7519	-37.0095	17.8627	5.47042	-22.4948	-5.71304	-31.4498	-61.9476	-2.92166	-35.6562	-37.8974	-33.1965	-36.5317	-37.1757	-17.3271	-11.8271	-24.2846	4.76486		-15.7398	-24.9054	-29.9445
14	92.26	61	67.611	116.02	150.023	71.029	122.412	64.016	77.258	75.462	49.471	29.583	41.5	94.6	33.267	23.195	23.788				20	9.24463	4.15896	-1.65673	-5.90964	0.304209	-3.56789	4.90689	-17.0279	-6.3354	-20.1277	-20.2458	-42.5881	-28.1236	11.6005	-41.4392	-42.6538	-9.28344	-12.2791	4.33914		1.22829	-8.43041	-24.6762
15	109.813	59	76.833	106.235	153.239	55.5	107.314	64.921	64.097	81.718	56.853	33.667	54.143	76.7	48.556	35.561	22.697				22	30.029	0.743911	11.7571	-13.8451	2.4544	-24.6507	-8.03207	-15.8549	-22.2913	-13.5061	-8.34498	-34.6623	-6.2264	-9.51632	-14.5256	-12.0807	-13.444	-8.94095	3.54604		6.22787	-16.867	-14.1143
16	63.528	55.355	46.083	151.863	156.795	62.676	101.824	57.254	55.742	101.718	53.206	38.333	39.357	63.9	48.422	31.634	21.606				24	-24.7768	-5.48001	-32.9702	23.1585	4.83192	-14.9083	-12.737	-25.7923	-32.4206	7.66278	-14.2245	-25.607	-31.8352	-24.6166	-14.7615	-21.7897	-17.6046	-15.5218	3.75466		-7.04732	-15.6391	-21.4913
17	60.919	42.226	52.75	117.333	158.125	65.794	93.431	58.365	48.548	84.949	48.324	38.667	46.5	49.35	41.467	26.561	24.061				26	-27.8661	-27.8981	-23.2727	-4.84482	5.72114	-10.6752	-19.9298	-24.3523	-41.1423	-10.0863	-22.0949	-24.9588	-19.4638	-41.7814	-27.0046	-34.3319	-8.24234	-21.3073	3.05871		-15.6321	-21.2372	-25.4111
18	56.894	44.065	45.778	109.706	157	69.529	85.745	65.27	71.516	78.564	56.971	33.25	38.929	54.45	43.511	23.39	23.818				28	-32.6321	-24.758	-33.4138	-11.0302	4.96898	-5.60436	-26.5167	-15.4026	-13.2968	-16.8444	-8.15474	-35.4716	-32.5765	-35.7648	-23.4065	-42.1717	-9.16903	-21.2497	3.19242		-19.373	-15.533	-26.6735
19	67.992	42.21	52.028	96.863	161.216	64.471	96.549	69.952	52.903	80.231	47.206	38.917	44.214	64.2	39.089	25.39	21.424				30	-19.491	-27.9254	-24.3229	-21.4457	7.78776	-12.4713	-17.2577	-9.33419	-35.8625	-15.08	-23.8973	-24.4736	-23.423	-24.2627	-31.1906	-37.227	-18.2987	-21.0692	2.5584		-17.0794	-18.0011	-26.1104
	Fig7 f)
Dex Coc
	1	2	3	4	5	6	7	8	9	10	11	12	13	14	15	16	17					1	2	3	4	5	6	7	8	9	10	11	12	13	14	15	16	17
	v	v	v	v	v	v	a	a	a	a	a	a	c	c	c	c	c					v	v	v	v	v	v	a	a	a	a	a	a	c	c	c	c	c				v mean	a mean	C mean
																						28.8447	119.312	60.7343	33.8397	54.451	38.5387	44.1773	84.071	85.0417	123.851	133.556	63.1317	56.2083	29.1333	64.0197	54.7263	36.0853
1	28.595	133.833	58.763	35.074	61.059	36.186	41.255	87.455	71.469	123.362	116.067	68.474	50.562	31.35	60.118	60.286	36.279				-2.7	-0.865556	12.1706	-3.24583	3.64759	12.1357	-6.10469	-6.61501	4.02517	-15.96	-0.394561	-13.0947	8.46221	-10.0454	7.6087	-6.09448	10.159	0.536691	-0.216147	2.11248		2.9563	-3.92948	0.432914
2	28.781	107.603	59.254	36.778	52.059	38.953	44.66	87.758	105.25	120.414	137.8	58.816	55.896	30.1	79.706	53.714	38.512				-1.35	-0.220722	-9.81377	-2.43739	8.6831	-4.39294	1.07511	1.09257	4.38558	23.7629	-2.77485	3.17795	-6.83598	-0.555671	3.31808	24.5024	-1.84981	6.7248	2.81419	2.24712		-1.18443	3.80136	6.42795
3	29.158	116.5	64.186	29.667	50.235	40.477	46.617	77	78.406	127.776	146.8	62.105	62.167	25.95	52.235	50.179	33.465				0	1.08628	-2.35685	5.68322	-12.3307	-7.74274	5.02958	5.52244	-8.41075	-7.80284	3.16941	9.91671	-1.62623	10.601	-10.9268	-18.4079	-8.30922	-7.26149	-2.59805	2.03565		-1.77187	0.128124	-6.86087
4	28.632	91.141	49.915	32.574	53.118	41.349	63.915	95.758	58.062	148.983	57.3	55.632	62.062	20.75	51.529	51.536	45.837				1.35	-0.737282	-23.6112	-17.8142	-3.74019	-2.44807	7.29224	44.6783	13.9013	-31.7252	20.2924	-57.0965	-11.8794	10.4142	-28.7757	-19.5107	-5.82961	27.0239	-4.68034	5.96139		-6.84312	-3.63819	-3.33558
5	31.206	98.564	52.475	40.056	47.265	30.395	54.064	80.152	64.594	88.259	72	33.579	42.979	22.6	27.176	39.286	36.907				2.7	8.18638	-17.3897	-13.5991	18.37	-13.1972	-21.1312	22.3795	-4.66154	-24.0443	-28.7376	-46.0899	-46.8112	-23.5362	-22.4256	-57.5505	-28.2137	2.27701	-17.4221	5.34293		-6.46014	-21.3275	-25.8898
6	37.992	88.949	54.051	32	37.735	32.151	46.468	81.303	89.594	106.845	91.767	42.816	51.833	20.85	33.353	43.107	29.86				4.05	31.7124	-25.4484	-11.0042	-5.43642	-30.6992	-16.5747	5.18516	-3.29246	5.35306	-13.7308	-31.2893	-32.1798	-7.78414	-28.4325	-47.9019	-21.2317	-17.2517	-14.7063	4.50731		-9.57508	-11.659	-24.5204
7	38.304	86.013	59.898	34.741	40.824	33.477	44.106	68.97	58.375	83.328	117.233	42.184	58.188	21.5	37	38.036	28.209				5.4	32.794	-27.9092	-1.37704	2.66354	-25.0262	-13.134	-0.16147	-17.9622	-31.3572	-32.719	-12.2216	-33.1809	3.52202	-26.2014	-42.2053	-30.4978	-21.827	-16.2824	4.56519		-5.33147	-21.2671	-23.4419
8	41.798	86.41	54.508	47.389	47.618	27.779	51.617	80.212	97.75	67.276	116.3	40.079	33.562	22.8	26.647	34.964	23.186				6.75	44.9072	-27.5764	-10.2518	40.0398	-12.5489	-27.9191	16.8405	-4.59017	14.9437	-45.6797	-12.9202	-36.5152	-40.29	-21.7391	-58.3769	-36.1112	-35.7467	-14.9138	7.13362		1.10846	-11.3202	-38.4528
9	43.117	98.756	46.881	49.815	43.559	36.326	47.596	94.636	57.906	116.724	91.4	38.816	38.208	22.25	37.353	32.786	25.512				8.1	49.48	-17.2288	-22.8097	47.2089	-20.0033	-5.74142	7.73851	12.5668	-31.9087	-5.75424	-31.5641	-38.5158	-32.0243	-23.627	-41.6539	-40.091	-29.3009	-13.1311	6.78705		5.15094	-14.5729	-33.3394
10	42.02	92.551	48.322	33.833	42.618	34.116	45.979	82.515	79.625	106.328	116.7	38.737	46.188	22.1	22.471	45.143	37.674				9.45	45.6768	-22.4294	-20.4371	-0.0197007	-21.7315	-11.4759	4.07826	-1.85082	-6.36943	-14.1482	-12.6207	-38.6409	-17.8271	-24.1419	-64.8998	-17.5114	4.40253	-12.938	5.46287		-5.06946	-11.592	-23.9955
11	41.332	94.192	54.797	30.907	38.382	32.349	36.596	84.333	70.781	101.931	146.733	43.921	48.938	24.65	48.647	55.107	38.767				10.8	43.2917	-21.054	-9.77591	-8.66636	-29.5109	-16.0609	-17.1611	0.311641	-16.769	-17.6985	9.86655	-30.4295	-12.9346	-15.389	-24.0124	0.695582	7.43146	-9.28621	4.33003		-6.96275	-11.98	-8.8418
12	41.364	93.679	49.576	32.389	30.471	30.953	41.277	84.667	74.594	118.241	119.5	45.921	57.833	24.4	53.941	49.786	34.302				12.15	43.4026	-21.484	-18.3724	-4.28688	-44.0396	-19.6833	-6.56521	0.708925	-12.2854	-4.52938	-10.5242	-27.2615	2.89044	-16.2471	-15.7431	-9.02734	-4.94199	-9.88173	4.3145		-10.7439	-10.0761	-8.61382
13	40.935	92.192	67.661	29.611	30.206	34.43	47.745	76.818	73.656	117.138	120.633	46.579	51.542	24.05	38.588	36.036	31.186				13.5	41.9153	-22.7303	11.4049	-12.4962	-44.5263	-10.6612	8.07579	-8.62723	-13.3883	-5.41997	-9.67587	-26.2193	-8.30185	-17.4485	-39.7248	-34.1524	-13.5771	-12.0914	4.92671		-6.18229	-9.20915	-22.6409
14	35.069	110.756	59.39	26.852	46.059	34.744	44.489	80.758	68.531	119.759	93.2	53.289	47.917	25.6	49.588	55.071	38.907				14.85	21.5788	-7.17111	-2.21347	-20.6493	-15.412	-9.84639	0.70549	-3.94072	-19.4148	-3.30371	-30.2164	-15.5907	-14.7511	-12.1281	-22.5426	0.6298	7.81943	-8.61452	3.04117		-5.61892	-11.9601	-8.19451
15	32.66	95.308	65.627	44.852	39.412	35.012	44.723	74.242	61.812	113.052	95.9	34.132	54.896	19.85	44.412	42.286	29.186				16.2	13.2272	-20.1187	8.05585	32.5427	-27.6193	-9.15098	1.23517	-11.6913	-27.3156	-8.7191	-28.1947	-45.9352	-2.33477	-31.865	-30.6276	-22.7319	-19.1195	-13.5508	4.74929		-0.510549	-20.1035	-21.3357
16	36.773	104.91	60.763	28.241	34.941	38.593	39.574	94.879	74.219	123.017	100.6	41.158	65.438	21.25	32.588	42.75	26.86				17.55	27.4863	-12.0709	0.0472001	-16.5447	-35.8304	0.140984	-10.4201	12.8558	-12.7263	-0.673122	-24.6756	-34.8061	16.4205	-27.0595	-49.0969	-21.884	-25.5653	-12.6119	4.90955		-6.12857	-11.7409	-21.4371
17	36.903	99.551	50.034	30.5	35.176	36.547	40.957	86.485	70.969	112.897	118.567	41.711	44.812	23.15	37.824	37.214	28.767				18.9	27.937	-16.5625	-17.6183	-9.86909	-35.3988	-5.16797	-7.28956	2.87138	-16.548	-8.84425	-11.2228	-33.9301	-20.2752	-20.5378	-40.9182	-31.9998	-20.2806	-15.6267	3.94082		-9.4466	-12.4939	-26.8023
18	35.834	104.449	67.915	34.537	44.618	36.558	49.17	84.485	70.219	98.414	106.667	44	45.917	20.7	28.941	38.5	25.721				20.25	24.2309	-12.4573	11.8231	2.0607	-18.0584	-5.13943	11.3014	0.492441	-17.4299	-20.5382	-20.1329	-30.3044	-18.3093	-28.9474	-54.7936	-29.65	-28.7217	-13.7985	4.7197		0.409932	-12.7686	-32.0844
19	30.846	121.577	66.627	28.944	54.324	32.023	46.085	98.03	70.344	105.966	105.967	41	52.167	20.7	27.353	35.143	21.628				21.6	6.93831	1.89838	9.70236	-14.4672	-0.233237	-16.9068	4.3182	16.6038	-17.2829	-14.4405	-20.6571	-35.0564	-7.18992	-28.9474	-57.2741	-35.7841	-40.0643	-14.6378	4.89275		-2.17804	-11.0858	-33.852
20	33.968	98.897	47.136	31.87	43.529	33.988	42.894	87.667	60.719	96.914	109.733	47.789	52.062	22.6	31.059	30.107	22.535				22.95	17.7618	-17.1106	-22.3899	-5.82059	-20.0584	-11.8081	-2.90496	4.27734	-28.6009	-21.7493	-17.8373	-24.3026	-7.37672	-22.4256	-51.4852	-44.9863	-37.5508	-18.4922	4.17463		-9.90428	-15.1863	-32.7649
21	36.097	118.372	59.237	34.741	36.441	38.209	40.383	77.909	64.094	121.5	108.467	54.237	37.396	21.05	23.647	32.429	22.628				24.3	25.1427	-0.78785	-2.46538	2.66354	-33.0756	-0.855418	-8.58887	-7.32952	-24.6322	-1.89798	-18.7852	-14.0891	-33.4689	-27.746	-63.0629	-40.7433	-37.2931	-16.8832	5.10978		-1.563	-12.5538	-40.4629
22	36.98	81.962	49.576	27.87	57.235	39.814	39.34	87.364	57.906	115.931	116.967	52.868	59.729	21.85	28.412	31.214	24.023				25.65	28.2039	-31.3045	-18.3724	-17.641	5.11285	3.30923	-10.9498	3.91693	-31.9087	-6.39453	-12.4208	-16.2576	6.2636	-25	-55.6199	-42.9635	-33.4272	-15.0267	5.05724		-5.11531	-12.3357	-30.1494
23	39.745	96.115	45.525	30.463	45.353	46.698	53.915	93.455	52	128.431	112.2	75.026	60.521	21.85	35.353	33.857	21.419				27	37.7898	-19.4423	-25.0424	-9.97843	-16.7086	21.1718	22.0422	11.162	-38.8535	3.69827	-15.9901	18.8405	7.67265	-25	-44.7779	-38.134	-40.6435	-8.95256	6.19448		-2.03502	0.149903	-28.1765
24	34.279	88.038	49.034	35.907	45.647	26	53.936	97.727	62.875	57.724	122.033	34.895	41.396	21.25	23.471	33.607	23.116				28.35	18.84	-26.2119	-19.2648	6.1092	-16.1687	-32.5353	22.0898	16.2434	-26.0657	-53.3923	-8.62761	-44.7266	-26.3526	-27.0595	-63.3378	-38.5908	-35.9407	-20.8819	6.04327		-11.5386	-15.7465	-38.2563
25	33.866	106.654	54.763	34.796	52.941	41.186	50.83	88.182	70.594	134.707	127.733	50.816	65.75	22.3	29.353	31.929	21.395				29.7	17.4082	-10.6092	-9.83189	2.82607	-2.77314	6.86929	15.059	4.88991	-16.9889	8.76566	-4.35973	-19.5079	16.9755	-23.4554	-54.15	-41.657	-40.71	-8.89703	5.21886		0.648227	-2.02366	-28.5994
26	39.372	93.41	47.559	35.241	50.794	50.07	45.128	110.576	57.719	121.259	139.5	39.105	46.375	28.05	27.824	38.643	21.256				31.05	36.4966	-21.7095	-21.6934	4.1411	-6.71613	29.9215	2.15193	31.5269	-32.1286	-2.09257	4.45083	-38.058	-17.4944	-3.71854	-56.5384	-29.3887	-41.0952	-9.52614	6.43438		3.4067	-5.69158	-29.647
	Fig7 j)
Iso Coc
	1	2	3	4	5	6	7	8	9	10	11	12	13	14	15	16	17	18					1	2	3	4	5	6	7	8	9	10	11	12	13	14	15	16	17	18
																							v	v	v	v	v	v	a	a	a	a	a	a	c	c	c	c	c	v			v mean	a mean	C mean
																							19631.5	12285.9	28289.9	24885.2	17131.1	17206.8	21534.8	19621.3	30752.6	22976.4	34361.5	26470.5	25002.8	32426.2	15977.2	15564.5	12496	27526.7
1	17608.5	10980.5	27960.8	24464.1	16222	16691.7	20312.6	18983.6	31275.1	22112.3	33298.7	24153.8	26744.6	32571.1	16870.9	15746.5	11961.3	28051			-2.7	-2.7	-10.3045	-10.6254	-1.16345	-1.6922	-5.30641	-2.99347	-5.67517	-3.25012	1.69908	-3.76071	-3.09291	-8.75222	6.96636	0.446946	5.59369	1.16933	-4.27842	1.90471	-2.39527		-4.31154	-3.80534	1.97958
2	20289.6	12484.1	27284.8	24783.4	17226.7	17573.9	21385.3	19781.1	27947.9	23587.7	33989.6	28008.8	24013.8	28931.4	16432.9	16007.2	13584.2	26003.9			-1.35	-1.35	3.35257	1.61283	-3.553	-0.409009	0.557887	2.13356	-0.694351	0.814459	-9.12008	2.66082	-1.08224	5.81125	-3.95567	-10.7776	2.85255	2.84443	8.70889	-5.53213	-0.209714		-0.26247	-0.268359	-0.0654806
3	20996.2	13393.2	29624.2	25408.1	17944.6	17354.7	22906.4	20099.2	33034.7	23229.1	35796.1	27249	24250.1	35776	14627.7	14939.8	11942.3	28525.2			0	0	6.95196	9.01262	4.71645	2.10121	4.74852	0.859913	6.36952	2.43566	7.42101	1.09989	4.17515	2.94098	-3.01068	10.3307	-8.44624	-4.01375	-4.43047	3.62742	2.60499	1.17469	4.57401	4.0737	-1.9141
4	24653.9	13384.9	27587.5	26787.9	19612.5	15888.7	19213.1	19684.8	31330.6	24106.2	37708.3	27102.2	22015.7	34126.8	16203.1	15581.8	9523.67	29861.5			1.35	1.35	25.5836	8.94489	-2.48292	7.64602	14.4848	-7.66049	-10.7812	0.323774	1.87952	4.91725	9.73995	2.38639	-11.9473	5.24446	1.41443	0.111022	-23.786	8.48197	1.91667		7.85683	1.41095	-5.79269
5	14054.3	10541.2	24269.3	19209.1	16549.3	11740.3	18401.3	16635.8	18560.6	22436.9	34106.5	25559.2	24978.2	17894.5	10152.7	17477.1	8633.89	25097.8			2.7	2.7	-28.4092	-14.2008	-14.212	-22.809	-3.39575	-31.7692	-14.5508	-15.2157	-39.6454	-2.34816	-0.742051	-3.44264	-0.0986568	-44.8146	-36.455	12.2885	-30.9066	-8.82365	-16.6417		-17.6599	-12.6574	-19.9973
6	10607.3	9487.23	24546.9	16896.3	14323.5	12669.8	18281.6	15238.3	13651.6	20639.6	31816.9	22904.2	26693.1	18535.8	10325.8	13636.9	8304	23248.4			4.05	4.05	-45.9679	-22.7797	-13.231	-32.103	-16.3885	-26.3676	-15.1065	-22.3379	-55.6083	-10.1704	-7.40539	-13.4728	6.76038	-42.8369	-35.3716	-12.3844	-33.5465	-15.5424	-22.9922	3.65922	-24.6257	-20.6835	-23.4758
7	10964.1	7995.32	23580.1	17113.7	14415.8	14922.7	14983.9	17292.2	18102.9	19974.7	27278.1	23278.3	19912.4	26465.6	11440	9767.6	10125.6	27308.9			5.4	5.4	-44.1506	-34.9229	-16.6485	-31.2295	-15.8498	-13.2746	-30.42	-11.8703	-41.1337	-13.0642	-20.6142	-12.0596	-20.3594	-18.382	-28.3977	-37.2443	-18.9694	-0.791272	-22.7434		-22.4096	-21.527	-24.6706
8	11226.9	10166.6	22487.2	18491.8	14120	15141	17768.6	15311.8	19163.2	19387	33608	24729	27118.5	28084.8	10306.1	15215.2	9499.78	27217.1			6.75	6.75	-42.8119	-17.2501	-20.5114	-25.6916	-17.5769	-12.0053	-17.489	-21.9633	-37.6857	-15.6222	-2.19274	-6.57915	8.46182	-13.3885	-35.4945	-2.24383	-23.9772	-1.1245	-16.9526		-19.5674	-16.922	-13.3284
9	10796.5	9337.15	23355.9	20009.9	13800.2	14046.4	15572.6	15848.6	15974.5	17844.5	33475.9	25200	25931.5	19285.4	13127	13506.8	8741.22	25083.2			8.1	8.1	-45.0043	-24.0012	-17.441	-19.5911	-19.4434	-18.367	-27.6864	-19.2275	-48.0548	-22.3354	-2.57732	-4.79962	3.71418	-40.5251	-17.8386	-13.2206	-30.0476	-8.8769	-20.8513	3.27579	-21.8178	-20.7802	-19.5836
10	11361.9	9122.42	23152.2	19082.1	12182.8	14319.6	14950.2	16930	13911.3	15332.5	32699.4	23747.5	25488.6	23605.4	10448.2	13598.5	8685.89	20142.5			9.45	9.45	-42.124	-25.7491	-18.161	-23.3197	-28.8847	-16.7795	-30.5766	-13.7161	-54.7638	-33.2683	-4.83717	-10.287	1.94275	-27.2026	-34.6055	-12.6311	-30.4904	-26.8255	-24.0155		-25.9776	-24.5748	-20.5974
11	10938.3	7857.91	21717.9	19278.9	13678.4	10185.5	13385.1	16827.3	11990.5	17185.1	30154.4	22383.7	22266.8	26792.4	9811.41	11419.4	9579	20012.1			10.8	10.8	-44.2816	-36.0414	-23.2308	-22.5288	-20.1544	-40.8055	-37.8444	-14.2395	-61.0096	-25.2054	-12.2435	-15.4393	-10.9429	-17.3743	-38.591	-26.6319	-23.3432	-27.2991	-27.6226		-30.6202	-27.6636	-23.3767
12	8740.14	7084.02	20118.9	17909.9	13544.5	9762.02	11912.1	16514.6	14189.8	14045.2	26953.7	20951.2	16770.2	24368.7	8756.18	9953.96	9017.89	20684.2			12.15	12.15	-55.479	-42.3404	-28.883	-28.03	-20.9358	-43.2664	-44.6843	-15.8334	-53.858	-38.871	-21.5583	-20.8509	-32.9267	-24.8486	-45.1956	-36.0469	-27.8336	-24.8577	-33.6833	2.78503	-34.8275	-32.6093	-33.3703
13	9798.45	6734.89	20781.5	17867.9	14951.6	11540.9	12244.3	16104.3	16492.3	16993.9	27798.7	22851.3	17905.5	16468.3	11845	10531.1	9337.11	24035.2			13.5	13.5	-50.088	-45.1821	-26.5408	-28.1987	-12.7222	-32.9282	-43.142	-17.9244	-46.3709	-26.0374	-19.0994	-13.6727	-28.3863	-49.213	-25.8632	-32.3388	-25.279	-12.6838	-29.7595		-29.7634	-27.7078	-32.216
14	9689	7214.53	19887.3	13150.9	13904.8	11127.3	12821.7	15086.3	13559.6	16247	27393.5	20763.8	19488.4	18299.2	10919	13365	9053.78	22273.1			14.85	14.85	-50.6456	-41.2781	-29.7016	-47.1536	-18.8329	-35.332	-40.4603	-23.1126	-55.9074	-29.2882	-20.2784	-21.5586	-22.0553	-43.5667	-31.6589	-14.1311	-27.5464	-19.0853	-31.7552		-34.5756	-31.7676	-27.7917
15	9584.98	6561.7	19959.5	14414.4	12887.2	11891.7	13252	15022.4	13648.2	17339	27882.5	23547.5	19893.3	20619.2	12729	11714.6	9848.33	24441.4			16.2	16.2	-51.1755	-46.5917	-29.4466	-42.0763	-24.7732	-30.8892	-38.4622	-23.4383	-55.6194	-24.5355	-18.8555	-11.0425	-20.4358	-36.412	-20.3303	-24.7353	-21.1879	-11.2083	-29.512	3.05864	-33.7373	-28.6589	-24.6202
16	12084.1	9998.72	24829.5	17389.3	13993.8	11480.9	15165.8	16585.5	19713.1	14769	28301.2	23724.9	21459.9	24487.7	12052.1	15022.5	10123.1	25004.7			17.55	17.55	-38.4451	-18.6165	-12.2318	-30.1218	-18.3137	-33.2768	-29.5755	-15.4721	-35.8975	-35.7209	-17.637	-10.3724	-14.1701	-24.4818	-24.5667	-3.48229	-18.9889	-9.16208	-21.6963		-22.8811	-24.1126	-17.138
17	10284	8994.13	24647.4	18059.1	12169.7	12703	13954.8	14412.5	20905.7	17022.2	28422	22062.9	21006.4	24745.8	11652.1	11502.6	9266	27460.9			18.9	18.9	-47.6149	-26.7932	-12.8755	-27.4302	-28.9611	-26.1744	-35.1989	-26.5467	-32.0196	-25.9144	-17.2853	-16.6508	-15.9841	-23.6857	-27.07	-26.0969	-25.8481	-0.239081	-24.5771		-24.2983	-25.6026	-23.7369
18	12264.2	9741.45	24197.9	18384.2	12986.7	15365.4	16458.4	13783.4	20841.6	15908.7	27916.2	22452.4	18973.3	20446.2	12180.6	15725.2	8783.89	21562.3			20.25	20.25	-37.5281	-20.7105	-14.4646	-26.1241	-24.1924	-10.7012	-23.5728	-29.7528	-32.2282	-30.7607	-18.7572	-15.1797	-24.1154	-36.9455	-23.7621	1.03235	-29.7062	-21.6676	-23.2854	2.24425	-22.1984	-25.0419	-22.6994
19	10837.5	8939.72	24599.8	17713.8	13444.8	15450.4	14848.4	14767	19755.7	17305.1	28659.4	21744.9	19922.9	19586	11469.9	16727.8	13727.4	23045.5			21.6	21.6	-44.7952	-27.2361	-13.044	-28.8178	-21.5179	-10.2074	-31.0491	-24.7398	-35.7592	-24.6829	-16.5944	-17.8522	-20.3174	-39.5984	-28.2108	7.47394	9.85503	-16.2792	-21.2985		-23.1282	-25.1129	-14.1595
20	11712.5	8225.32	21109.4	17463.9	13149.5	13664.8	13755	14703.6	21035.2	17149.3	30740.2	22926.8	22542	24649.3	12290	16203.8	10391.8	24363.8			22.95	22.95	-40.3384	-33.0509	-25.3817	-29.8222	-23.2419	-20.585	-36.1266	-25.0632	-31.5984	-25.3612	-10.5389	-13.3875	-9.84245	-23.9835	-23.0779	4.1073	-16.8389	-11.4902	-21.979		-26.2729	-23.6793	-13.9271
21	14696.6	9775.66	24373.1	19094.9	13604.7	11641.2	17449.6	14413.5	19918.4	17308.1	27455.1	21072.7	18744.7	19631.7	14440	14715.8	10698	22926.4			24.3	24.3	-25.1375	-20.432	-13.8453	-23.2683	-20.5849	-32.345	-18.9703	-26.5414	-35.23	-24.6698	-20.0993	-20.3919	-25.0298	-39.4574	-9.62122	-5.45241	-14.3884	-16.7119	-21.7876	2.00789	-21.7607	-24.3171	-18.7898
22	15003.7	8530.21	23768.1	18840.2	13080.3	14213.2	19501.3	14355.3	18657.2	16492.1	27893.8	23505	20580.4	24998.6	10022.7	15757.9	10238.2	25162.2			25.65	25.65	-23.5735	-30.5693	-15.9837	-24.2916	-23.6456	-17.3977	-9.44261	-26.8381	-39.3312	-28.2216	-18.8227	-11.203	-17.6877	-22.9061	-37.2684	1.24257	-18.0678	-8.58991	-20.6999		-20.5787	-22.3099	-18.9375
23	13331.7	9174.7	23990.6	17951	12693.6	15724.4	16398.2	14993.7	18955.9	16291.1	28592.4	25357.2	19075	18406.3	17328.8	15301.4	9936.78	24867.9			27	27	-32.0902	-25.3235	-15.1971	-27.8646	-25.9033	-8.61486	-23.8524	-23.5845	-38.3598	-29.0965	-16.7893	-4.20603	-23.7089	-43.2363	8.46	-1.69026	-20.4801	-9.65887	-20.0665		-20.6646	-22.6481	-16.1311
24	14442.5	10925.5	25670.8	18650.2	12428.7	13846.5	18723.1	14589.1	26225.3	16192.6	28439.7	24637.7	20518.4	23447.7	13602.5	13851.4	12170.8	27596.3			28.35	28.35	-26.4322	-11.073	-9.25792	-25.0551	-27.4493	-19.5288	-13.0565	-25.6469	-14.7216	-29.5248	-17.2339	-6.92405	-17.9359	-27.6891	-14.8631	-11.0066	-2.60233	0.253006	-16.6527	2.12122	-16.9347	-17.8513	-14.8194
25	16587.9	11116.9	26574.1	18162.8	13139	15433	19846.4	15801.9	25136	17352.3	28223.6	25137.2	21010.4	31731.6	11397.6	17775.1	9265.67	25452.1			29.7	29.7	-15.5035	-9.51495	-6.06489	-27.0136	-23.3033	-10.3083	-7.84018	-19.4658	-18.2637	-24.4776	-17.8628	-5.03686	-15.9681	-2.14222	-28.6632	14.2029	-25.8507	-7.53662	-13.923		-14.1779	-15.4912	-11.6843
26	14048.8	9504.77	26713.8	19705.2	11837.3	16179.7	20891.3	14974.9	23349.5	16874.8	28143.2	23682.8	18840.8	23615.6	13543.5	15467.3	10272.1	25899.9			31.05	31.05	-28.4372	-22.6369	-5.57119	-20.8158	-30.9014	-5.96891	-2.988	-23.6806	-24.073	-26.5557	-18.0966	-10.5312	-24.6455	-27.1714	-15.2324	-0.624242	-17.7966	-5.90978	-17.3131		-17.1773	-17.6542	-17.094

## Sheet: Fig8 c) d)
Fig8 c)
VF					AF					CD
	base	after				base	after				2021-09-10	2021-10-05
ROI1	153	133	-13.0719		ROI1	57	43	-24.5614		ROI1	0.126	0.07	-44.4444
ROI2	135	110	-18.5185		ROI2	34	27	-20.5882		ROI2	0.142	0.086	-39.4366
ROI3	122	92	-24.5902		ROI3	69	64	-7.24638		ROI3	0.111	0.05	-54.955
ROI4	101	80	-20.7921		ROI4	56	41	-26.7857		ROI4	0.117	0.04	-65.812
ROI5	96	75	-21.875		ROI5	46	25	-45.6522		ROI5	0.097	0.045	-53.6082
		mean	-19.7695				mean	-24.9668				mean	-51.6512
		SE	4.33418				SE	13.8252				SE	10.203
Fig8 d)
	base	after				base	after				base	after
ROI1	26880.7	12820.5	-52.3059		ROI1	44628.5	35715.9	-19.9706		3	10860.1	6722.3	-38.1008
ROI2	27403.4	22550.5	-17.7091		ROI2	38537.6	31157.9	-19.1493		3	11124.9	6040.16	-45.7057
ROI3	42088.9	31550.9	-25.0375		ROI3	40804.2	33221.4	-18.5835		3	10384.8	6512.24	-37.2904
ROI4	53479.7	15177.7	-71.6198		ROI4	41091.5	28617.2	-30.3573		3	10316.7	6564.64	-36.3687
ROI5	48552.7	10219.5	-78.9517		ROI5	38537.6	23199.3	-39.8007		3	8939.82	6230.24	-30.3091
		mean	-49.1248				mean	-25.5723				mean	-37.555
		SE	27.2623				SE	9.31158				SE	5.49347
