# Supplementary material for: Dynamic 3D imaging of cerebral blood flow in awake mice using self-supervised-learning-enhanced optical coherence Doppler tomography
Source: Commun Biol. 2023 Mar 21;6:298. doi: 10.1038/s42003-023-04656-x (PMC10030663; doi:10.1038/s42003-023-04656-x)
Supplement: Supplementary file 7 — Supplementary Data 2 [file 42003_2023_4656_MOESM7_ESM.xlsx]

## Sheet: Fig S2 c) d)
Fig S 4 c)
	1	2	3	4	5	6	7	8	9	10	11	12	13	14	15	16			1	2	3	4	5	6	7	8	9	10	11	12	13	14	15	16
	v1	v2	v3	v4	v5	a1	a2	a3	a4	a5	a6	c1	c2	c3	c4	c5			13314.3	17913.7	17736.4	13758.6	13235.9	30158	24856.2	14422.5	20964.9	33822.1	16327.3	8479.57	6846.33	11807.8	9072.14	6140.68		v	a	c	Mean	SER
1	13150.9	18530.3	20475.7	12341.3	14129.6	31350.2	25602	16427.1	19375.7	38819.4	15940.6	7867.92	7779.19	12076.8	9136.95	6664.24		-8	-1.22749	3.44187	15.4449	-10.301	6.7516	3.95309	3.00047	13.8993	-7.58015	14.7753	-2.36845	-7.21317	13.6257	2.2776	0.714378	8.52613	-8	2.82197	2.18084	3.58614	2.86298	2.05208
2	14045	19296.4	16732.2	15650.6	13462.1	30590.7	25228.6	13931	20480.1	27372.3	17587.6	8910.92	7023.5	11842.5	9650.57	5860.81		-6	5.48802	7.71821	-5.66178	13.7511	1.70906	1.43477	1.49812	-3.40791	-2.31262	-19.0698	7.71894	5.08699	2.58788	0.293402	6.37587	-4.55758	-6	4.60092	0.98626	1.95731	2.51483
3	13265.4	16916.6	17432.4	15006.3	12552	32370.8	24457.5	14202.7	21690.1	33296.6	15916.5	9515.74	6597.66	10170.7	8626.29	5737.29		-4	-0.367444	-5.56635	-1.71361	9.06847	-5.16742	7.33714	-1.60387	-1.52367	3.45893	-1.5538	-2.51634	12.2196	-3.63216	-13.865	-4.91457	-6.56915	-4	-0.749272	1.03044	-3.35227	-1.0237	1.61583
4	12771.9	15582.4	17750.9	12948.6	13380.5	29403.3	24167.6	13613.1	21489.7	35284.4	14321.9	7964.17	6189.69	12802.1	9059.19	5726.86		-2	-4.07419	-13.0143	0.0819164	-5.88752	1.09232	-2.50263	-2.77043	-5.61204	2.5033	4.32342	-12.2826	-6.07814	-9.59109	8.4206	-0.142773	-6.73898	-2	-4.36036	-4.13287	-2.82608	-3.7731
5	13338.4	19243.1	16290.6	12846.3	12655.5	27075.2	24825.3	13938.5	21788.9	34337.8	17870	8139.09	6641.59	12147.1	8887.71	6714.19		0	0.181101	7.42059	-8.15143	-6.63102	-4.38556	-10.2224	-0.124289	-3.35563	3.93054	1.52487	9.44841	-4.01525	-2.99038	2.87343	-2.03291	9.33959	0	-2.31326	-0.0646676	0.634896	-0.581011	1.48467
6	14375.6	18175.1	19228.2	14703.9	14056.3	30294.8	25277.9	14032.4	20441.6	34175.9	15348.3	8149.28	6159.38	14988.9	9397.43	5262.62		2	7.97077	1.45869	8.41087	6.87091	6.19828	0.453399	1.69655	-2.70441	-2.49614	1.04612	-5.99632	-3.89509	-10.0339	26.9403	3.58555	-14.299	2	6.1819	-1.80939	0.459571	1.6107
7	12040.5	20496.5	20592.4	12770.8	13344.9	28934.3	25972.3	13902	21360	36338.8	16160.5	9187.04	7488.44	16657.5	8902.48	6577.86		4	-9.56689	14.4176	16.1025	-7.17934	0.82312	-4.05778	4.49033	-3.60909	1.88456	7.44098	-1.02191	8.34321	9.37894	41.072	-1.87018	7.11942	4	2.9194	-0.462776	12.8087	5.08843	3.01429
8	13450.2	19820.5	16485.3	12699.2	12214.7	30162.9	22234.2	12131	21525.1	34895.3	14802.3	9115.91	6909.78	12620	6793	6200.43		6	1.02059	10.6441	-7.05379	-7.69987	-7.71577	0.0162351	-10.5485	-15.8882	2.67227	3.17305	-9.34003	7.50433	0.926859	6.87815	-25.1224	0.973065	6	-2.16095	-6.61765	-1.768	-3.51554
9	12264.1	17992.5	18885.7	11256.2	16281.5	29022.2	24472.8	12586.4	22141.1	33760.8	15443	8302.04	7218.69	16343.7	5964.14	5997.62		8	-7.88765	0.43948	6.48021	-18.1876	23.0098	-3.76611	-1.5423	-12.7304	5.61058	-0.18118	-5.41639	-2.09364	5.43887	38.4138	-34.2587	-2.32967	8	0.770847	-3.56893	1.03413	-0.587983	4.02478
10	13139.7	19438.6	18314	11914.7	13046.9	26363.9	23144.9	13812.5	22261.8	36066	11147.9	7170.53	7399.22	15078.6	6834.52	5699.05		10	-1.31155	8.51207	3.257	-13.402	-1.42788	-12.5809	-6.88489	-4.22959	6.18601	6.63448	-31.7221	-15.4376	8.07577	27.7003	-24.6647	-7.19185	10	-0.874465	-9.84629	-2.30362	-4.34146
11	12766.8	17699.2	17097.7	11620.1	14408.4	27304.3	23536	13300.5	20615.9	33989.7	13900.1	8921.23	7222.84	12754.1	6727.33	5062.71		12	-4.11253	-1.1979	-3.60071	-15.5429	8.85807	-9.4625	-5.31126	-7.7795	-1.66441	0.495522	-14.8662	5.20849	5.49958	8.01409	-25.8463	-17.5545	12	-3.11919	-7.81677	-4.93571	-5.29056	2.46874
12	11361.8	18684.2	18845.6	13020.9	13281.4	28441.8	26565.7	11999.9	20375.3	36734.6	14097.9	10014.3	7086.06	14605.6	6949.43	5843.76		14	-14.6647	4.30096	6.25413	-5.36165	0.343184	-5.69064	6.87741	-16.7971	-2.81205	8.6113	-13.6545	18.099	3.50169	23.6939	-23.3982	-4.8352	14	-1.82561	-6.41538	3.41224	-1.60958
13	13084	12831.1	17859.9	12411.5	13773.3	29271.1	25300.4	13808.2	22287.1	35458.5	11501.3	9521.92	7071.53	11914.5	6503.14	6332.9		16	-1.73005	-28.373	0.696727	-9.79118	4.05962	-2.94099	1.78721	-4.25893	6.30698	4.83825	-29.5578	12.2925	3.28944	0.902895	-28.3175	3.13042	16	-7.02758	-5.73271	-1.74043	-4.83357	3.27614
14	12206.6	16194.8	17106	10314.2	12865.6	28666.8	23477.3	16215.1	18793.7	40096.9	12416.2	6496.15	7501.81	14796.5	7556.19	5282.24		18	-8.31971	-9.59561	-3.55393	-25.0347	-2.79761	-4.9447	-5.54741	12.4291	-10.3561	18.5526	-23.9541	-23.3906	9.57429	25.311	-16.71	-13.9795	18	-9.86031	-6.47464	-3.83896	-6.72464
15	12568.6	16026.1	19213.3	9670.21	12274.4	21444.6	25706	13885.9	23338.7	35571.7	13988.2	7207.26	6922.22	17547.6	7147.24	6235.24		20	-5.60044	-10.5374	8.32704	-29.7152	-7.26471	-28.8927	3.41874	-3.72066	11.3226	5.17301	-14.3263	-15.0044	1.10853	48.6096	-21.2178	1.53992	20	-8.95814	-6.43966	3.00719	-4.1302	4.65848
16	13021.5	15532.5	19862.3	11603.8	15227.9	28160.6	25972.9	13716.2	21455.8	36966.6	12991.5	9255.85	6134.66	15645.1	7390.9	5870.9		22	-2.19953	-13.293	11.9861	-15.6617	15.0495	-6.62306	4.4927	-4.89682	2.34144	9.29738	-20.4306	9.1547	-10.3949	32.4976	-18.5319	-4.39318	22	-0.823718	-5.02327	1.66646	-1.39351
17	12342.1	16188.9	20883.1	11250.2	13418.3	29358.8	25403.3	14208.8	20971.9	36894.7	13510.8	7732.34	8052.94	14282.7	7315.24	5382.33		24	-7.30207	-9.62836	17.7417	-18.2317	1.37797	-2.64999	2.20124	-1.48175	0.0332985	9.08474	-17.2502	-8.81212	17.6242	20.9596	-19.3659	-12.3495	24	-3.20848	-3.82948	-0.38875	-2.47557	3.22439
18	11668.2	16789.8	17944.8	11554.2	13435.1	26345.4	24590.4	14813.9	22335.7	37500.3	12365.7	7518.66	8158	16594.8	7175.33	5499.95		26	-12.3638	-6.27442	1.17535	-16.0219	1.50461	-12.6423	-1.06936	2.71373	6.53838	10.8752	-24.2638	-11.3321	19.1588	40.5409	-20.9081	-10.4341	26	-6.39603	-5.74466	3.40509	-2.91187
19	10742.8	15185.9	19401.4	12929.2	15083.8	30057.8	24805.1	13996.2	19965.5	37120.3	13629.8	7465.15	7630.38	14992	6501.24	6557.67		28	-19.3138	-15.2279	9.38738	-6.0284	13.9613	-0.332461	-0.20554	-2.95552	-4.76704	9.75175	-16.5216	-11.9631	11.4521	26.9665	-28.3385	6.79063	28	-3.44427	-4.95644	0.981544	-2.47305	3.6101
20	12390.9	17644.2	21192.4	13441.9	12748.1	26359	25502.9	14655.7	21215.8	37003.4	13164.2	7704.04	7384.69	18045.7	8072.48	7253.76		30	-6.93577	-1.50479	19.4854	-2.30217	-3.68553	-12.5971	2.60175	1.61715	1.19685	9.40597	-19.3732	-9.14589	7.86353	52.8282	-11.0191	18.1264	30	1.01143	-5.3109	11.7306	2.47706
21	11946.8	19724.2	23305.1	10772.6	14044.9	25442.4	25768.9	17141.7	19549.4	36003.1	13710.9	8493.51	8187	18689.8	7644.86	5725.57		32	-10.2707	10.1063	31.3973	-21.7024	6.1122	-15.6363	3.67191	18.854	-6.75186	6.44836	-16.025	0.164397	19.5824	58.2828	-15.7326	-6.75993	32	3.12853	-3.17744	11.1074	3.68616	5.20198
22	12292.2	21531.6	19733.9	14567.8	14467.1	25525.9	25580.4	16084.3	21578.8	37818.6	13158.1	10521.1	9288.81	12919.1	6429.81	5251.24		34	-7.67642	20.1961	11.2625	5.88158	9.3014	-15.3594	2.91347	11.5224	2.92837	11.8162	-19.4106	24.076	35.6759	9.41119	-29.1258	-14.4844	34	7.79303	-3.48115	5.11059	3.14082
23	11074.4	22181.7	21358.8	18769.4	15869.3	29741.6	25610.2	16172.6	19552	34487.4	10560.8	6708.94	10832.5	14196.8	5968.95	6073.33		36	-16.823	23.8252	20.4236	36.4191	19.8954	-1.38094	3.03345	12.1346	-6.73932	1.96698	-35.318	-20.8811	58.224	20.2321	-34.2057	-1.09667	36	16.748	-5.65404	4.45452	5.18284	6.27644
Fig S 4 d)
	Base	After Coc
Animal1	-0.477995	-6.93718
Animal2	-3.7731	3.14082
Animal3	3.05966	-8.71688
	-0.397147	-4.17108
	1.97286	3.69187

## Sheet: Fig S5 e)
frame	time	motion index
0	-10.0125	1.83429
1	-9.9858	1.38148
2	-9.9591	0.748172
3	-9.9324	0.784021
4	-9.9057	0.867732
5	-9.879	0.745332
6	-9.8523	0.905171
7	-9.8256	1.40329
8	-9.7989	1.29975
9	-9.7722	1.22637
10	-9.7455	0.869006
11	-9.7188	1.16708
12	-9.6921	1.06452
13	-9.6654	0.987012
14	-9.6387	0.916744
15	-9.612	0.682349
16	-9.5853	0.685197
17	-9.5586	0.963301
18	-9.5319	1.18505
19	-9.5052	1.27441
20	-9.4785	1.14751
21	-9.4518	0.850641
22	-9.4251	0.781635
23	-9.3984	0.830759
24	-9.3717	0.771687
25	-9.345	0.85723
26	-9.3183	1.06197
27	-9.2916	0.9342
28	-9.2649	1.00593
29	-9.2382	0.929484
30	-9.2115	1.26864
31	-9.1848	0.647174
32	-9.1581	0.623876
33	-9.1314	0.609329
34	-9.1047	0.744325
35	-9.078	1.10514
36	-9.0513	0.893461
37	-9.0246	1.18405
38	-8.9979	1.13512
39	-8.9712	0.748875
40	-8.9445	0.799421
41	-8.9178	0.834327
42	-8.8911	0.949199
43	-8.8644	0.953106
44	-8.8377	0.940103
45	-8.811	1.03053
46	-8.7843	1.04838
47	-8.7576	1.18677
48	-8.7309	1.07365
49	-8.7042	0.960097
50	-8.6775	0.941755
51	-8.6508	3.35792
52	-8.6241	3.31086
53	-8.5974	4.36158
54	-8.5707	4.33628
55	-8.544	2.67898
56	-8.5173	2.49899
57	-8.4906	2.57366
58	-8.4639	2.53651
59	-8.4372	1.90909
60	-8.4105	1.3791
61	-8.3838	1.06953
62	-8.3571	0.99512
63	-8.3304	1.26115
64	-8.3037	1.91005
65	-8.277	1.99918
66	-8.2503	1.35514
67	-8.2236	1.23455
68	-8.1969	1.92666
69	-8.1702	2.01201
70	-8.1435	1.92068
71	-8.1168	1.39897
72	-8.0901	1.3291
73	-8.0634	1.10693
74	-8.0367	0.594272
75	-8.01	1.40275
76	-7.9833	1.73839
77	-7.9566	1.92883
78	-7.9299	1.2177
79	-7.9032	1.2843
80	-7.8765	0.835072
81	-7.8498	0.788364
82	-7.8231	1.05283
83	-7.7964	0.922775
84	-7.7697	1.33493
85	-7.743	1.00808
86	-7.7163	1.25072
87	-7.6896	0.936735
88	-7.6629	0.862362
89	-7.6362	0.910103
90	-7.6095	0.855262
91	-7.5828	0.803302
92	-7.5561	0.675339
93	-7.5294	1.07488
94	-7.5027	1.02507
95	-7.476	1.2028
96	-7.4493	1.6135
97	-7.4226	2.22848
98	-7.3959	1.67496
99	-7.3692	1.11587
100	-7.3425	1.62647
101	-7.3158	1.33147
102	-7.2891	1.04957
103	-7.2624	1.16425
104	-7.2357	0.949247
105	-7.209	0.953062
106	-7.1823	0.833427
107	-7.1556	0.941334
108	-7.1289	0.811936
109	-7.1022	0.852561
110	-7.0755	0.855821
111	-7.0488	1.19139
112	-7.0221	1.05087
113	-6.9954	0.925015
114	-6.9687	4.88648
115	-6.942	1.44918
116	-6.9153	1.16676
117	-6.8886	1.85306
118	-6.8619	1.71454
119	-6.8352	2.80591
120	-6.8085	1.82174
121	-6.7818	2.25744
122	-6.7551	2.24407
123	-6.7284	1.30563
124	-6.7017	1.26739
125	-6.675	1.24723
126	-6.6483	2.08481
127	-6.6216	1.45615
128	-6.5949	1.37647
129	-6.5682	1.00023
130	-6.5415	1.42257
131	-6.5148	1.23487
132	-6.4881	1.04352
133	-6.4614	2.49642
134	-6.4347	2.63195
135	-6.408	1.81568
136	-6.3813	2.27914
137	-6.3546	1.31564
138	-6.3279	1.36139
139	-6.3012	1.57587
140	-6.2745	1.23825
141	-6.2478	0.953402
142	-6.2211	0.966907
143	-6.1944	1.06109
144	-6.1677	1.08493
145	-6.141	1.39346
146	-6.1143	1.53332
147	-6.0876	1.67086
148	-6.0609	0.784407
149	-6.0342	0.502621
150	-6.0075	0.777417
151	-5.9808	0.729326
152	-5.9541	0.64872
153	-5.9274	0.639498
154	-5.9007	0.743172
155	-5.874	0.65642
156	-5.8473	0.845514
157	-5.8206	0.722605
158	-5.7939	0.851039
159	-5.7672	0.890707
160	-5.7405	1.0841
161	-5.7138	0.928614
162	-5.6871	0.832464
163	-5.6604	0.705604
164	-5.6337	0.851406
165	-5.607	0.853221
166	-5.5803	0.749422
167	-5.5536	0.66452
168	-5.5269	1.04409
169	-5.5002	0.77314
170	-5.4735	0.831427
171	-5.4468	0.808383
172	-5.4201	0.839803
173	-5.3934	0.720454
174	-5.3667	0.725898
175	-5.34	1.01412
176	-5.3133	0.856204
177	-5.2866	0.96828
178	-5.2599	1.01634
179	-5.2332	0.621107
180	-5.2065	0.553878
181	-5.1798	0.62894
182	-5.1531	0.7493
183	-5.1264	0.697086
184	-5.0997	0.554939
185	-5.073	0.73083
186	-5.0463	0.932773
187	-5.0196	0.769384
188	-4.9929	0.589008
189	-4.9662	0.741949
190	-4.9395	0.706055
191	-4.9128	0.718893
192	-4.8861	0.679091
193	-4.8594	0.611543
194	-4.8327	0.779054
195	-4.806	1.11731
196	-4.7793	1.02764
197	-4.7526	1.00936
198	-4.7259	0.870175
199	-4.6992	0.840664
200	-4.6725	0.858262
201	-4.6458	1.00819
202	-4.6191	1.55818
203	-4.5924	1.42711
204	-4.5657	1.69257
205	-4.539	2.45672
206	-4.5123	2.45189
207	-4.4856	1.73079
208	-4.4589	1.71826
209	-4.4322	1.55435
210	-4.4055	1.09893
211	-4.3788	0.790253
212	-4.3521	1.00588
213	-4.3254	0.80052
214	-4.2987	1.33842
215	-4.272	1.02179
216	-4.2453	1.28362
217	-4.2186	1.5232
218	-4.1919	1.73292
219	-4.1652	2.02139
220	-4.1385	1.96459
221	-4.1118	1.33809
222	-4.0851	1.48144
223	-4.0584	1.26032
224	-4.0317	1.11731
225	-4.005	1.16916
226	-3.9783	1.31824
227	-3.9516	1.07491
228	-3.9249	1.0665
229	-3.8982	0.947328
230	-3.8715	0.972579
231	-3.8448	1.12922
232	-3.8181	1.27995
233	-3.7914	1.88636
234	-3.7647	2.20425
235	-3.738	2.28079
236	-3.7113	2.74087
237	-3.6846	3.4753
238	-3.6579	3.00307
239	-3.6312	1.59635
240	-3.6045	1.33922
241	-3.5778	2.25903
242	-3.5511	1.50766
243	-3.5244	1.84047
244	-3.4977	1.4924
245	-3.471	1.71883
246	-3.4443	3.61472
247	-3.4176	1.76416
248	-3.3909	2.03842
249	-3.3642	2.30191
250	-3.3375	1.95604
251	-3.3108	1.01101
252	-3.2841	1.08258
253	-3.2574	1.07031
254	-3.2307	1.05482
255	-3.204	0.72706
256	-3.1773	0.65918
257	-3.1506	0.688119
258	-3.1239	0.566991
259	-3.0972	0.564673
260	-3.0705	0.601562
261	-3.0438	0.639606
262	-3.0171	0.844947
263	-2.9904	0.709867
264	-2.9637	0.785495
265	-2.937	0.829956
266	-2.9103	0.61432
267	-2.8836	0.625599
268	-2.8569	0.732944
269	-2.8302	0.806794
270	-2.8035	0.955793
271	-2.7768	1.22149
272	-2.7501	0.87736
273	-2.7234	0.779137
274	-2.6967	0.830601
275	-2.67	1.0904
276	-2.6433	1.32628
277	-2.6166	1.10414
278	-2.5899	1.42905
279	-2.5632	1.28622
280	-2.5365	1.34565
281	-2.5098	1.34854
282	-2.4831	1.04689
283	-2.4564	1.16091
284	-2.4297	0.866639
285	-2.403	0.894631
286	-2.3763	0.840268
287	-2.3496	0.672373
288	-2.3229	0.707943
289	-2.2962	0.999644
290	-2.2695	0.83678
291	-2.2428	0.600691
292	-2.2161	1.00893
293	-2.1894	1.058
294	-2.1627	0.986719
295	-2.136	0.884104
296	-2.1093	0.873282
297	-2.0826	0.945133
298	-2.0559	0.794377
299	-2.0292	0.793585
300	-2.0025	0.605201
301	-1.9758	0.806351
302	-1.9491	0.619002
303	-1.9224	0.55341
304	-1.8957	0.882624
305	-1.869	1.13538
306	-1.8423	0.829473
307	-1.8156	0.74647
308	-1.7889	0.804596
309	-1.7622	1.05567
310	-1.7355	0.929264
311	-1.7088	1.10286
312	-1.6821	1.03963
313	-1.6554	0.920515
314	-1.6287	0.502013
315	-1.602	0.713816
316	-1.5753	0.788197
317	-1.5486	0.740821
318	-1.5219	1.01543
319	-1.4952	1.02306
320	-1.4685	0.922276
321	-1.4418	0.791371
322	-1.4151	1.16729
323	-1.3884	2.68633
324	-1.3617	3.1723
325	-1.335	1.72807
326	-1.3083	1.31564
327	-1.2816	1.10894
328	-1.2549	1.50103
329	-1.2282	1.17942
330	-1.2015	1.08905
331	-1.1748	0.933623
332	-1.1481	0.72725
333	-1.1214	0.683977
334	-1.0947	0.78887
335	-1.068	0.884463
336	-1.0413	1.62699
337	-1.0146	0.832116
338	-0.9879	0.622044
339	-0.9612	1.73541
340	-0.9345	1.00891
341	-0.9078	0.825584
342	-0.8811	0.742654
343	-0.8544	1.00407
344	-0.8277	1.1827
345	-0.801	1.04161
346	-0.7743	1.30149
347	-0.7476	1.33476
348	-0.7209	0.873584
349	-0.6942	1.0366
350	-0.6675	0.987697
351	-0.6408	1.00096
352	-0.6141	1.22261
353	-0.5874	1.20234
354	-0.5607	1.48955
355	-0.534	1.51711
356	-0.5073	1.53483
357	-0.4806	1.39062
358	-0.4539	1.35551
359	-0.4272	1.25869
360	-0.4005	1.08318
361	-0.3738	1.41755
362	-0.3471	1.22774
363	-0.3204	1.2276
364	-0.2937	0.964868
365	-0.267	0.807842
366	-0.2403	0.932215
367	-0.2136	1.33594
368	-0.1869	1.37621
369	-0.1602	1.27973
370	-0.1335	0.909205
371	-0.1068	0.923604
372	-0.0801	1.28177
373	-0.0534	1.17958
374	-0.0267	0.962023
375	0	0.969305
376	0.0267	0.804811
377	0.0534	0.857331
378	0.0801	0.852222
379	0.1068	0.88385
380	0.1335	1.15236
381	0.1602	0.893321
382	0.1869	1.02506
383	0.2136	1.12677
384	0.2403	1.37291
385	0.267	1.17616
386	0.2937	1.17309
387	0.3204	1.0132
388	0.3471	1.20427
389	0.3738	1.58752
390	0.4005	1.017
391	0.4272	1.43574
392	0.4539	1.44057
393	0.4806	1.12499
394	0.5073	0.931609
395	0.534	0.935926
396	0.5607	1.01361
397	0.5874	1.2291
398	0.6141	1.46329
399	0.6408	1.06782
400	0.6675	0.663248
401	0.6942	1.03837
402	0.7209	0.872169
403	0.7476	0.88262
404	0.7743	0.823723
405	0.801	0.781784
406	0.8277	0.518912
407	0.8544	0.543225
408	0.8811	0.481776
409	0.9078	0.771548
410	0.9345	0.897991
411	0.9612	1.05236
412	0.9879	0.996698
413	1.0146	1.17169
414	1.0413	0.897831
415	1.068	0.937436
416	1.0947	0.815701
417	1.1214	0.934517
418	1.1481	0.884059
419	1.1748	1.07908
420	1.2015	0.736996
421	1.2282	0.914082
422	1.2549	1.14044
423	1.2816	1.19977
424	1.3083	1.40974
425	1.335	0.986543
426	1.3617	0.772959
427	1.3884	0.840524
428	1.4151	1.53497
429	1.4418	0.97855
430	1.4685	0.907925
431	1.4952	0.893326
432	1.5219	1.32125
433	1.5486	1.76894
434	1.5753	1.22212
435	1.602	0.719174
436	1.6287	0.736199
437	1.6554	0.618243
438	1.6821	1.27403
439	1.7088	1.42956
440	1.7355	1.73391
441	1.7622	1.71079
442	1.7889	1.5615
443	1.8156	1.10142
444	1.8423	1.01467
445	1.869	1.27684
446	1.8957	1.33206
447	1.9224	1.06932
448	1.9491	1.17026
449	1.9758	0.755824
450	2.0025	1.01127
451	2.0292	0.950618
452	2.0559	0.847585
453	2.0826	3.43384
454	2.1093	0.880166
455	2.136	0.587833
456	2.1627	1.01575
457	2.1894	1.65167
458	2.2161	1.33995
459	2.2428	1.48099
460	2.2695	1.13008
461	2.2962	1.12804
462	2.3229	1.53131
463	2.3496	1.10808
464	2.3763	1.10969
465	2.403	0.740646
466	2.4297	0.831285
467	2.4564	0.640988
468	2.4831	0.935917
469	2.5098	1.1433
470	2.5365	0.986941
471	2.5632	1.21898
472	2.5899	2.22161
473	2.6166	0.938861
474	2.6433	0.936268
475	2.67	0.883014
476	2.6967	0.693682
477	2.7234	0.792205
478	2.7501	0.905729
479	2.7768	0.84759
480	2.8035	0.899352
481	2.8302	0.625765
482	2.8569	0.571527
483	2.8836	0.519141
484	2.9103	0.606843
485	2.937	0.637019
486	2.9637	0.763905
487	2.9904	0.822018
488	3.0171	0.719077
489	3.0438	0.862039
490	3.0705	0.923619
491	3.0972	0.752758
492	3.1239	0.840398
493	3.1506	0.822789
494	3.1773	1.23913
495	3.204	1.71816
496	3.2307	1.27855
497	3.2574	1.06088
498	3.2841	1.2913
499	3.3108	1.11751
500	3.3375	1.05615
501	3.3642	1.27116
502	3.3909	1.33746
503	3.4176	1.45206
504	3.4443	0.939014
505	3.471	1.10442
506	3.4977	1.48125
507	3.5244	1.14997
508	3.5511	1.2637
509	3.5778	1.03616
510	3.6045	1.12143
511	3.6312	0.919733
512	3.6579	1.1006
513	3.6846	1.31699
514	3.7113	4.79522
515	3.738	1.69383
516	3.7647	1.18446
517	3.7914	2.55304
518	3.8181	2.64306
519	3.8448	2.06342
520	3.8715	1.69364
521	3.8982	1.85049
522	3.9249	1.71249
523	3.9516	0.883231
524	3.9783	1.1109
525	4.005	1.09159
526	4.0317	1.69053
527	4.0584	1.82755
528	4.0851	1.04386
529	4.1118	1.0219
530	4.1385	1.12872
531	4.1652	1.68795
532	4.1919	1.40397
533	4.2186	0.999248
534	4.2453	1.10607
535	4.272	0.828215
536	4.2987	1.24446
537	4.3254	0.997481
538	4.3521	0.83371
539	4.3788	0.72399
540	4.4055	1.00484
541	4.4322	1.18432
542	4.4589	1.5779
543	4.4856	1.38676
544	4.5123	1.39987
545	4.539	1.56151
546	4.5657	1.71626
547	4.5924	1.64482
548	4.6191	1.54495
549	4.6458	1.23586
550	4.6725	1.6488
551	4.6992	1.73536
552	4.7259	1.23739
553	4.7526	1.14969
554	4.7793	1.6443
555	4.806	1.83351
556	4.8327	1.70881
557	4.8594	1.31771
558	4.8861	1.04515
559	4.9128	0.923653
560	4.9395	0.71975
561	4.9662	0.645822
562	4.9929	0.746263
563	5.0196	0.655212
564	5.0463	0.875273
565	5.073	0.953108
566	5.0997	0.968309
567	5.1264	1.16311
568	5.1531	1.33956
569	5.1798	1.08868
570	5.2065	1.17656
571	5.2332	1.14362
572	5.2599	0.988112
573	5.2866	1.16893
574	5.3133	1.27705
575	5.34	1.51107
576	5.3667	1.41218
577	5.3934	1.30265
578	5.4201	0.996177
579	5.4468	1.15107
580	5.4735	1.52394
581	5.5002	1.74619
582	5.5269	1.28045
583	5.5536	1.43784
584	5.5803	1.52306
585	5.607	1.62545
586	5.6337	2.00014
587	5.6604	1.55631
588	5.6871	0.839336
589	5.7138	0.959415
590	5.7405	1.44773
591	5.7672	1.32178
592	5.7939	1.4151
593	5.8206	1.35141
594	5.8473	1.36286
595	5.874	1.45079
596	5.9007	2.4919
597	5.9274	2.43419
598	5.9541	1.40312
599	5.9808	1.14657
600	6.0075	1.21209
601	6.0342	1.26225
602	6.0609	1.39931
603	6.0876	1.70597
604	6.1143	1.34416
605	6.141	1.27252
606	6.1677	2.39226
607	6.1944	2.66302
608	6.2211	2.19995
609	6.2478	2.09607
610	6.2745	2.49877
611	6.3012	2.22102
612	6.3279	1.3289
613	6.3546	1.04599
614	6.3813	1.02856
615	6.408	0.657995
616	6.4347	1.04482
617	6.4614	1.04722
618	6.4881	1.05662
619	6.5148	1.26872
620	6.5415	1.363
621	6.5682	1.02119
622	6.5949	0.907324
623	6.6216	0.970426
624	6.6483	0.736213
625	6.675	0.833727
626	6.7017	1.00362
627	6.7284	0.814755
628	6.7551	1.10359
629	6.7818	1.802
630	6.8085	1.38875
631	6.8352	1.07509
632	6.8619	0.521628
633	6.8886	0.502142
634	6.9153	0.628458
635	6.942	0.485374
636	6.9687	1.02982
637	6.9954	0.831939
638	7.0221	0.856587
639	7.0488	0.697694
640	7.0755	0.864409
641	7.1022	0.679609
642	7.1289	0.691848
643	7.1556	0.675809
644	7.1823	1.26268
645	7.209	1.04382
646	7.2357	0.880433
647	7.2624	0.875691
648	7.2891	1.20014
649	7.3158	0.757306
650	7.3425	0.861235
651	7.3692	1.26858
652	7.3959	1.44065
653	7.4226	0.946321
654	7.4493	1.10359
655	7.476	1.21887
656	7.5027	1.16272
657	7.5294	1.17885
658	7.5561	0.837548
659	7.5828	0.67825
660	7.6095	0.868822
661	7.6362	0.925638
662	7.6629	0.646337
663	7.6896	0.711896
664	7.7163	0.910723
665	7.743	1.06688
666	7.7697	0.682295
667	7.7964	0.731416
668	7.8231	1.08814
669	7.8498	1.10046
670	7.8765	0.800824
671	7.9032	0.951922
672	7.9299	1.11357
673	7.9566	1.30394
674	7.9833	0.693726
675	8.01	0.68626
676	8.0367	0.729844
677	8.0634	0.745466
678	8.0901	0.715984
679	8.1168	0.916001
680	8.1435	0.813616
681	8.1702	0.863046
682	8.1969	0.872096
683	8.2236	0.855312
684	8.2503	0.633338
685	8.277	0.714265
686	8.3037	0.951458
687	8.3304	1.05037
688	8.3571	0.892619
689	8.3838	1.02384
690	8.4105	0.474355
691	8.4372	0.495985
692	8.4639	0.663174
693	8.4906	0.977694
694	8.5173	1.08327
695	8.544	1.03011
696	8.5707	0.864769
697	8.5974	1.22545
698	8.6241	0.81085
699	8.6508	0.796398
700	8.6775	0.712668
701	8.7042	0.734942
702	8.7309	0.837242
703	8.7576	0.720244
704	8.7843	0.764332
705	8.811	0.472696
706	8.8377	0.640927
707	8.8644	0.592268
708	8.8911	0.615836
709	8.9178	0.748928
710	8.9445	0.488279
711	8.9712	0.741397
712	8.9979	0.971955
713	9.0246	0.796563
714	9.0513	0.959605
715	9.078	0.705326
716	9.1047	0.974189
717	9.1314	0.921498
718	9.1581	0.687046
719	9.1848	0.58486
720	9.2115	0.927554
721	9.2382	0.959021
722	9.2649	0.837139
723	9.2916	1.03333
724	9.3183	0.995027
725	9.345	0.874796
726	9.3717	1.05038
727	9.3984	1.55442
728	9.4251	1.43442
729	9.4518	1.42743
730	9.4785	1.33589
731	9.5052	1.61088
732	9.5319	1.27338
733	9.5586	1.21295
734	9.5853	1.16657
735	9.612	1.38027
736	9.6387	1.07702
737	9.6654	1.00933
738	9.6921	0.792179
739	9.7188	1.01075
740	9.7455	0.627639
741	9.7722	0.717931
742	9.7989	0.992188
743	9.8256	0.93646
744	9.8523	1.00487
745	9.879	1.14122
746	9.9057	0.935906
747	9.9324	0.839669
748	9.9591	0.64725
749	9.9858	0.788489
750	10.0125	0.876524
751	10.0392	0.863873
752	10.0659	1.04703
753	10.0926	0.928708
754	10.1193	0.608142
755	10.146	0.669724
756	10.1727	0.664954
757	10.1994	0.693561
758	10.2261	0.708884
759	10.2528	0.875416
760	10.2795	0.742242
761	10.3062	0.90475
762	10.3329	0.731215
763	10.3596	0.644398
764	10.3863	0.675951
765	10.413	0.617833
766	10.4397	0.814617
767	10.4664	1.39603
768	10.4931	0.836112
769	10.5198	0.791117
770	10.5465	0.865307
771	10.5732	0.917431
772	10.5999	0.712519
773	10.6266	0.74859
774	10.6533	0.722738
775	10.68	0.731911
776	10.7067	0.596042
777	10.7334	0.996234
778	10.7601	1.39008
779	10.7868	0.914347
780	10.8135	1.03171
781	10.8402	0.533683
782	10.8669	0.453763
783	10.8936	0.555145
784	10.9203	0.455449
785	10.947	0.584481
786	10.9737	0.707245
787	11.0004	0.63552
788	11.0271	0.867179
789	11.0538	0.590889
790	11.0805	0.596882
791	11.1072	0.827354
792	11.1339	1.00129
793	11.1606	0.931742
794	11.1873	0.555245
795	11.214	0.852115
796	11.2407	1.08043
797	11.2674	0.860187
798	11.2941	0.878586
799	11.3208	1.18513
800	11.3475	1.37656
801	11.3742	1.85563
802	11.4009	1.17541
803	11.4276	1.19539
804	11.4543	1.1066
805	11.481	1.04934
806	11.5077	0.947754
807	11.5344	1.19227
808	11.5611	1.34122
809	11.5878	1.22521
810	11.6145	0.942902
811	11.6412	1.0613
812	11.6679	0.746603
813	11.6946	0.718615
814	11.7213	0.862605
815	11.748	1.02235
816	11.7747	0.680976
817	11.8014	0.780451
818	11.8281	1.33367
819	11.8548	0.946846
820	11.8815	1.14108
821	11.9082	0.916655
822	11.9349	0.628705
823	11.9616	0.706424
824	11.9883	0.612503
825	12.015	0.649441
826	12.0417	0.793117
827	12.0684	0.721501
828	12.0951	0.605736
829	12.1218	0.787481
830	12.1485	0.716907
831	12.1752	0.764907
832	12.2019	0.789785
833	12.2286	0.803045
834	12.2553	0.741776
835	12.282	0.776325
836	12.3087	1.30521
837	12.3354	0.805088
838	12.3621	0.843625
839	12.3888	0.615107
840	12.4155	0.451896
841	12.4422	0.673194
842	12.4689	0.739171
843	12.4956	0.968536
844	12.5223	0.846455
845	12.549	1.00053
846	12.5757	0.900488
847	12.6024	0.769026
848	12.6291	0.955354
849	12.6558	0.777813
850	12.6825	0.981698
851	12.7092	0.813213
852	12.7359	0.962722
853	12.7626	0.647871
854	12.7893	0.888538
855	12.816	0.730364
856	12.8427	0.762902
857	12.8694	0.433472
858	12.8961	0.543084
859	12.9228	0.59108
860	12.9495	0.625816
861	12.9762	0.697219
862	13.0029	0.907752
863	13.0296	1.25333
864	13.0563	0.918399
865	13.083	0.895787
866	13.1097	0.682761
867	13.1364	0.712404
868	13.1631	0.561235
869	13.1898	0.578313
870	13.2165	0.932043
871	13.2432	1.14781
872	13.2699	0.942691
873	13.2966	0.678048
874	13.3233	0.92946
875	13.35	0.898348
876	13.3767	1.09667
877	13.4034	1.26637
878	13.4301	1.03846
879	13.4568	1.01039
880	13.4835	1.24538
881	13.5102	1.88875
882	13.5369	1.58027
883	13.5636	1.10547
884	13.5903	1.2239
885	13.617	1.07283
886	13.6437	1.06449
887	13.6704	1.46044
888	13.6971	1.03327
889	13.7238	1.08302
890	13.7505	0.891901
891	13.7772	0.713165
892	13.8039	1.17706
893	13.8306	1.04326
894	13.8573	0.870424
895	13.884	0.868758
896	13.9107	0.976008
897	13.9374	1.11205
898	13.9641	0.80544
899	13.9908	0.79319
900	14.0175	1.02073
901	14.0442	1.08045
902	14.0709	1.06238
903	14.0976	1.18782
904	14.1243	0.871757
905	14.151	0.7786
906	14.1777	1.14969
907	14.2044	0.943552
908	14.2311	1.27039
909	14.2578	1.30473
910	14.2845	1.10873
911	14.3112	1.07599
912	14.3379	0.871648
913	14.3646	0.833252
914	14.3913	0.596523
915	14.418	0.668212
916	14.4447	0.700967
917	14.4714	0.722246
918	14.4981	1.25859
919	14.5248	0.959151
920	14.5515	0.80694
921	14.5782	0.628819
922	14.6049	0.66443
923	14.6316	0.784333
924	14.6583	1.01389
925	14.685	1.07033
926	14.7117	0.800439
927	14.7384	1.07316
928	14.7651	0.973761
929	14.7918	0.960319
930	14.8185	0.892179
931	14.8452	0.783799
932	14.8719	0.556413
933	14.8986	0.41316
934	14.9253	0.47833
935	14.952	0.593716
936	14.9787	0.803096
937	15.0054	0.850135
938	15.0321	0.679518
939	15.0588	0.898486
940	15.0855	0.941886
941	15.1122	0.924168
942	15.1389	0.756606
943	15.1656	0.678828
944	15.1923	0.602552
945	15.219	0.927336
946	15.2457	0.870386
947	15.2724	1.16078
948	15.2991	0.977893
949	15.3258	1.19087
950	15.3525	0.990141
951	15.3792	1.78096
952	15.4059	1.2539
953	15.4326	1.45094
954	15.4593	1.6078
955	15.486	1.41505
956	15.5127	1.57449
957	15.5394	1.54718
958	15.5661	1.40344
959	15.5928	1.52581
960	15.6195	1.04537
961	15.6462	1.15486
962	15.6729	1.26349
963	15.6996	1.18269
964	15.7263	1.0101
965	15.753	1.18916
966	15.7797	1.22002
967	15.8064	1.42551
968	15.8331	1.00009
969	15.8598	1.0918
970	15.8865	1.44806
971	15.9132	0.86842
972	15.9399	0.976674
973	15.9666	0.75896
974	15.9933	0.611923
975	16.02	0.670392
976	16.0467	0.620903
977	16.0734	0.857962
978	16.1001	0.785298
979	16.1268	0.764018
980	16.1535	0.780861
981	16.1802	0.5104
982	16.2069	0.588251
983	16.2336	0.793772
984	16.2603	0.944881
985	16.287	1.03058
986	16.3137	0.976486
987	16.3404	0.903418
988	16.3671	0.754457
989	16.3938	0.645491
990	16.4205	0.601977
991	16.4472	0.915615
992	16.4739	1.02715
993	16.5006	1.53183
994	16.5273	1.23601
995	16.554	1.03089
996	16.5807	1.16024
997	16.6074	1.12185
998	16.6341	1.09985
999	16.6608	1.00913
1000	16.6875	0.74033
1001	16.7142	0.658256
1002	16.7409	0.843204
1003	16.7676	0.746458
1004	16.7943	0.570502
1005	16.821	0.624276
1006	16.8477	0.501349
1007	16.8744	0.541107
1008	16.9011	0.627053
1009	16.9278	0.731737
1010	16.9545	0.775968
1011	16.9812	0.868428
1012	17.0079	0.685021
1013	17.0346	0.776843
1014	17.0613	0.847406
1015	17.088	0.66792
1016	17.1147	0.776306
1017	17.1414	0.735702
1018	17.1681	0.747023
1019	17.1948	0.592313
1020	17.2215	0.746368
1021	17.2482	1.2073
1022	17.2749	1.16851
1023	17.3016	1.65382
1024	17.3283	1.28009
1025	17.355	1.55384
1026	17.3817	2.21889
1027	17.4084	1.32689
1028	17.4351	1.23256
1029	17.4618	2.06453
1030	17.4885	2.21994
1031	17.5152	2.08896
1032	17.5419	1.88901
1033	17.5686	1.61629
1034	17.5953	1.59328
1035	17.622	1.8914
1036	17.6487	1.31284
1037	17.6754	1.23056
1038	17.7021	1.34236
1039	17.7288	1.04804
1040	17.7555	0.796513
1041	17.7822	1.1751
1042	17.8089	1.15073
1043	17.8356	1.01919
1044	17.8623	1.01758
1045	17.889	0.845171
1046	17.9157	0.969394
1047	17.9424	1.13094
1048	17.9691	0.80837
1049	17.9958	0.84675
1050	18.0225	0.866434
1051	18.0492	0.908954
1052	18.0759	0.985983
1053	18.1026	1.07528
1054	18.1293	1.07848
1055	18.156	0.800465
1056	18.1827	0.857302
1057	18.2094	0.810704
1058	18.2361	0.818893
1059	18.2628	0.885558
1060	18.2895	1.19506
1061	18.3162	1.24623
1062	18.3429	0.896938
1063	18.3696	0.895593
1064	18.3963	0.831612
1065	18.423	0.780872
1066	18.4497	1.02123
1067	18.4764	0.929826
1068	18.5031	1.08834
1069	18.5298	1.25738
1070	18.5565	0.967115
1071	18.5832	0.820095
1072	18.6099	1.10523
1073	18.6366	1.17414
1074	18.6633	1.07857
1075	18.69	1.38102
1076	18.7167	1.47342
1077	18.7434	1.61315
1078	18.7701	1.51645
1079	18.7968	1.94832
1080	18.8235	2.06324
1081	18.8502	1.52114
1082	18.8769	1.14141
1083	18.9036	0.975058
1084	18.9303	1.30046
1085	18.957	1.42063
1086	18.9837	1.71895
1087	19.0104	1.36942
1088	19.0371	1.12507
1089	19.0638	0.95159
1090	19.0905	0.913519
1091	19.1172	0.802558
1092	19.1439	0.745589
1093	19.1706	0.637474
1094	19.1973	0.790293
1095	19.224	0.767467
1096	19.2507	0.708831
1097	19.2774	1.1194
1098	19.3041	1.27991
1099	19.3308	1.86242
1100	19.3575	1.65494
1101	19.3842	1.81798
1102	19.4109	2.2611
1103	19.4376	1.88854
1104	19.4643	2.83931
1105	19.491	2.95769
1106	19.5177	2.31491
1107	19.5444	2.41218
1108	19.5711	8.07232
1109	19.5978	4.071
1110	19.6245	5.55926
1111	19.6512	2.30714
1112	19.6779	2.60644
1113	19.7046	2.87117
1114	19.7313	2.3262
1115	19.758	2.19522
1116	19.7847	1.52791
1117	19.8114	1.50728
1118	19.8381	1.23084
1119	19.8648	1.26215
1120	19.8915	1.27402
1121	19.9182	1.24742
1122	19.9449	1.62164
1123	19.9716	1.32492
1124	19.9983	0.895751
1125	20.025	0.93826
1126	20.0517	1.31314
1127	20.0784	9.81664
1128	20.1051	1.64712
1129	20.1318	0.776596
1130	20.1585	2.54851
1131	20.1852	1.28899
1132	20.2119	3.79249
1133	20.2386	4.49664
1134	20.2653	4.42425
1135	20.292	2.94397
1136	20.3187	3.20589
1137	20.3454	3.00532
1138	20.3721	2.35312
1139	20.3988	1.81665
1140	20.4255	1.53847
1141	20.4522	1.5628
1142	20.4789	2.33196
1143	20.5056	2.3515
1144	20.5323	2.25017
1145	20.559	2.39708
1146	20.5857	2.0621
1147	20.6124	1.68603
1148	20.6391	1.21735
1149	20.6658	1.03176
1150	20.6925	1.49182
1151	20.7192	1.93962
1152	20.7459	1.68912
1153	20.7726	1.6956
1154	20.7993	1.03198
1155	20.826	1.12116
1156	20.8527	1.084
1157	20.8794	1.07709
1158	20.9061	1.02741
1159	20.9328	0.969316
1160	20.9595	0.920865
1161	20.9862	1.66566
1162	21.0129	1.47454
1163	21.0396	1.9996
1164	21.0663	1.45404
1165	21.093	1.11579
1166	21.1197	0.95997
1167	21.1464	1.42467
1168	21.1731	1.30338
1169	21.1998	0.891312
1170	21.2265	1.16356
1171	21.2532	1.70536
1172	21.2799	1.23333
1173	21.3066	1.4106
1174	21.3333	0.989509
1175	21.36	0.924895
1176	21.3867	1.34543
1177	21.4134	1.17974
1178	21.4401	1.20978
1179	21.4668	1.05913
1180	21.4935	1.08861
1181	21.5202	1.08133
1182	21.5469	1.11036
1183	21.5736	1.11641
1184	21.6003	1.0802
1185	21.627	1.10197
1186	21.6537	1.17168
1187	21.6804	1.02048
1188	21.7071	0.961122
1189	21.7338	0.909108
1190	21.7605	0.854324
1191	21.7872	0.655481
1192	21.8139	0.920264
1193	21.8406	0.84421
1194	21.8673	1.05583
1195	21.894	0.960274
1196	21.9207	0.87299
1197	21.9474	1.02145
1198	21.9741	0.965016
1199	22.0008	0.5705
1200	22.0275	0.774901
1201	22.0542	0.864063
1202	22.0809	0.805694
1203	22.1076	0.71012
1204	22.1343	0.921334
1205	22.161	0.751794
1206	22.1877	1.19514
1207	22.2144	0.995301
1208	22.2411	0.757762
1209	22.2678	0.751228
1210	22.2945	1.03188
1211	22.3212	1.14868
1212	22.3479	0.813105
1213	22.3746	0.751663
1214	22.4013	0.707388
1215	22.428	0.741902
1216	22.4547	0.870547
1217	22.4814	0.916695
1218	22.5081	1.17692
1219	22.5348	0.883034
1220	22.5615	0.874793
1221	22.5882	0.829666
1222	22.6149	0.808299
1223	22.6416	0.749563
1224	22.6683	0.921703
1225	22.695	0.934832
1226	22.7217	0.880935
1227	22.7484	0.882707
1228	22.7751	1.23581
1229	22.8018	1.18722
1230	22.8285	1.02336
1231	22.8552	0.818794
1232	22.8819	0.731637
1233	22.9086	1.00939
1234	22.9353	0.91808
1235	22.962	1.11305
1236	22.9887	0.847868
1237	23.0154	0.865259
1238	23.0421	0.918248
1239	23.0688	0.794365
1240	23.0955	0.75477
1241	23.1222	0.754004
1242	23.1489	0.98376
1243	23.1756	0.889076
1244	23.2023	0.972659
1245	23.229	1.01851
1246	23.2557	1.07828
1247	23.2824	1.14714
1248	23.3091	1.08091
1249	23.3358	1.28786
1250	23.3625	1.43599
1251	23.3892	1.98138
1252	23.4159	1.27871
1253	23.4426	1.57867
1254	23.4693	1.25498
1255	23.496	1.32876
1256	23.5227	1.42612
1257	23.5494	1.52914
1258	23.5761	1.18872
1259	23.6028	1.27958
1260	23.6295	1.0159
1261	23.6562	0.916739
1262	23.6829	0.625609
1263	23.7096	0.751669
1264	23.7363	1.22304
1265	23.763	1.05523
1266	23.7897	1.13026
1267	23.8164	1.02881
1268	23.8431	1.53016
1269	23.8698	1.49963
1270	23.8965	1.43633
1271	23.9232	1.42176
1272	23.9499	1.20314
1273	23.9766	0.755762
1274	24.0033	0.73255
1275	24.03	0.897939
1276	24.0567	0.88291
1277	24.0834	0.981207
1278	24.1101	1.03517
1279	24.1368	0.756955
1280	24.1635	0.895689
1281	24.1902	0.963572
1282	24.2169	1.22092
1283	24.2436	1.31546
1284	24.2703	1.24853
1285	24.297	1.34555
1286	24.3237	1.40163
1287	24.3504	1.66809
1288	24.3771	1.21639
1289	24.4038	0.866885
1290	24.4305	0.738785
1291	24.4572	1.88998
1292	24.4839	1.12104
1293	24.5106	1.08635
1294	24.5373	1.1135
1295	24.564	1.2194
1296	24.5907	0.960941
1297	24.6174	1.13487
1298	24.6441	0.884771
1299	24.6708	1.0269
1300	24.6975	0.873934
1301	24.7242	1.0023
1302	24.7509	1.07593
1303	24.7776	1.26828
1304	24.8043	1.05591
1305	24.831	1.10355
1306	24.8577	1.23724
1307	24.8844	1.02998
1308	24.9111	0.841164
1309	24.9378	0.930588
1310	24.9645	1.16462
1311	24.9912	1.20146
1312	25.0179	0.831671
1313	25.0446	0.826289
1314	25.0713	1.10661
1315	25.098	1.10346
1316	25.1247	0.931538
1317	25.1514	1.02855
1318	25.1781	1.00556
1319	25.2048	1.02614
1320	25.2315	0.967244
1321	25.2582	1.50879
1322	25.2849	0.98802
1323	25.3116	1.11732
1324	25.3383	1.33877
1325	25.365	1.39084
1326	25.3917	1.13232
1327	25.4184	1.50008
1328	25.4451	1.70883
1329	25.4718	1.91755
1330	25.4985	1.56446
1331	25.5252	0.9673
1332	25.5519	0.978394
1333	25.5786	1.48865
1334	25.6053	1.22375
1335	25.632	1.46984
1336	25.6587	1.39602
1337	25.6854	1.42117
1338	25.7121	1.09116
1339	25.7388	1.1165
1340	25.7655	1.05908
1341	25.7922	1.38961
1342	25.8189	1.81388
1343	25.8456	1.56928
1344	25.8723	1.66098
1345	25.899	1.45938
1346	25.9257	1.33189
1347	25.9524	1.49212
1348	25.9791	1.00877
1349	26.0058	0.802987
1350	26.0325	1.13878
1351	26.0592	0.920686
1352	26.0859	0.925736
1353	26.1126	1.0673
1354	26.1393	1.434
1355	26.166	0.978862
1356	26.1927	1.30835
1357	26.2194	1.54236
1358	26.2461	1.57265
1359	26.2728	1.58388
1360	26.2995	1.57362
1361	26.3262	1.91784
1362	26.3529	1.47139
1363	26.3796	1.13097
1364	26.4063	0.916537
1365	26.433	1.26353
1366	26.4597	1.73519
1367	26.4864	2.06937
1368	26.5131	1.78068
1369	26.5398	1.52062
1370	26.5665	1.49519
1371	26.5932	1.80714
1372	26.6199	1.24845
1373	26.6466	1.28636
1374	26.6733	1.10211
1375	26.7	1.32747
1376	26.7267	1.35484
1377	26.7534	1.42713
1378	26.7801	1.40189
1379	26.8068	1.2008
1380	26.8335	1.39008
1381	26.8602	1.04796
1382	26.8869	1.16892
1383	26.9136	1.36182
1384	26.9403	1.282
1385	26.967	0.912384
1386	26.9937	1.12769
1387	27.0204	1.0667
1388	27.0471	1.26967
1389	27.0738	1.2011
1390	27.1005	0.800265
1391	27.1272	0.909059
1392	27.1539	1.25483
1393	27.1806	0.810382
1394	27.2073	0.983883
1395	27.234	0.982251
1396	27.2607	1.12756
1397	27.2874	1.13424
1398	27.3141	1.00064
1399	27.3408	1.23221
1400	27.3675	1.43348
1401	27.3942	1.60805
1402	27.4209	1.69737
1403	27.4476	1.80641
1404	27.4743	1.19624
1405	27.501	1.21816
1406	27.5277	0.972603
1407	27.5544	1.29302
1408	27.5811	1.2022
1409	27.6078	1.05929
1410	27.6345	0.883172
1411	27.6612	0.829945
1412	27.6879	0.866155
1413	27.7146	0.797584
1414	27.7413	0.89708
1415	27.768	0.830264
1416	27.7947	0.830695
1417	27.8214	0.945501
1418	27.8481	0.86551
1419	27.8748	0.988808
1420	27.9015	1.06966
1421	27.9282	1.42737
1422	27.9549	1.66835
1423	27.9816	1.12732
1424	28.0083	0.749741
1425	28.035	0.863593
1426	28.0617	0.996586
1427	28.0884	1.00672
1428	28.1151	1.05729
1429	28.1418	0.746451
1430	28.1685	0.970197
1431	28.1952	1.21417
1432	28.2219	1.43594
1433	28.2486	1.5722
1434	28.2753	1.54912
1435	28.302	1.45384
1436	28.3287	1.62045
1437	28.3554	1.3898
1438	28.3821	1.37725
1439	28.4088	1.68353
1440	28.4355	3.60232
1441	28.4622	1.7256
1442	28.4889	1.3157
1443	28.5156	1.54516
1444	28.5423	1.27073
1445	28.569	1.18412
1446	28.5957	1.13061
1447	28.6224	0.923541
1448	28.6491	1.16594
1449	28.6758	1.27466
1450	28.7025	4.65358
1451	28.7292	1.34408
1452	28.7559	1.18735
1453	28.7826	0.812568
1454	28.8093	0.673286
1455	28.836	0.609526
1456	28.8627	0.676556
1457	28.8894	0.658719
1458	28.9161	0.872203
1459	28.9428	1.20549
1460	28.9695	0.984769
1461	28.9962	1.02363
1462	29.0229	1.05069
1463	29.0496	0.792268
1464	29.0763	1.13785
1465	29.103	0.960639
1466	29.1297	1.15521
1467	29.1564	1.96638
1468	29.1831	3.90841
1469	29.2098	1.78526
1470	29.2365	1.69439
1471	29.2632	5.74938
1472	29.2899	10.063
1473	29.3166	2.79996
1474	29.3433	1.97862
1475	29.37	1.62266
1476	29.3967	1.50287
1477	29.4234	1.31684
1478	29.4501	2.25743
1479	29.4768	1.71232
1480	29.5035	2.09455
1481	29.5302	1.64326
1482	29.5569	1.24147
1483	29.5836	0.848745
1484	29.6103	0.905509
1485	29.637	0.836537
1486	29.6637	0.880966
1487	29.6904	0.915841
1488	29.7171	0.873532
1489	29.7438	0.986623
1490	29.7705	1.00894
1491	29.7972	0.985446
1492	29.8239	1.09099
1493	29.8506	1.3867
1494	29.8773	1.59021
1495	29.904	1.21955
1496	29.9307	1.50137
1497	29.9574	1.67641
1498	29.9841	0.777425
1499	30.0108	1.22639
